# Supplementary material for: A toxin-antidote system contributes to interspecific reproductive isolation in rice
Source: Nat Commun. 2023 Nov 18;14:7528. doi: 10.1038/s41467-023-43015-6 (PMC10657391; doi:10.1038/s41467-023-43015-6)
Supplement: Supplementary file 4 — Supplementary Data 1 [file 41467_2023_43015_MOESM4_ESM.xlsx]

## Sheet: Sheet1
Supplementary Data 1. Differentially Expressed Genes (DEGs) downregulated by 20 folds
Meiotic stage
RAP Locus	MSU Locus	Expression	Description
Os08g0128700	LOC_Os08g03470	anther and ovary	Kelch related domain containing protein
Os12g0550800	LOC_Os12g36430	anther	Hypothetical conserved gene
Os01g0533400	LOC_Os01g34920	anther	Glycoside hydrolase, family 35 protein
Os11g0442900	LOC_Os11g25610	anther	Zinc finger, C2H2-type domain containing protein
Os11g0631450	-	-	Hypothetical gene
Os07g0206600	LOC_Os07g10590	anther	Similar to Hexose transporter
Os04g0494100	LOC_Os04g41680	palea	Similar to Chitinase
Os08g0544400	LOC_Os08g43120	embryo	ABC-2 type transporter domain containing protein
Os04g0346900	LOC_Os04g27960	-	Transcriptional factor B3 domain containing protein
Os07g0602000	LOC_Os07g41070	anther	Similar to NADPH HC toxin reductase (Fragment)
Os10g0330600	LOC_Os10g18400	anther	Glycoside hydrolase, family 35 protein
Os09g0371800	LOC_Os09g20560	-	Conserved hypothetical protein
Os04g0693050	-	-	Similar to Cytochrome c
Os02g0288400	LOC_Os02g18670	anther	Similar to MRP-like ABC transporter
Os01g0567600	LOC_Os01g38680	anther	Similar to Monosaccharide transporter 3
Os03g0682200	LOC_Os03g47820	anther	Similar to Protein argonaute 12
Os01g0313600	LOC_Os01g21135	-	Conserved hypothetical protein
Os05g0502700	LOC_Os05g42290	-	Similar to predicted protein
Os07g0693100	LOC_Os07g49250	stem	Similar to Pyruvate decarboxylase isozyme 3 (EC 4.1.1.1) (PDC)
Os04g0689800	LOC_Os04g59360	-	Similar to CAA30376.1 protein
Os01g0640100	LOC_Os01g45290	-	Conserved hypothetical protein
Os08g0260800	LOC_Os08g16070	root	Similar to NB-ARC domain containing protein
Os10g0388600	LOC_Os10g24954	anther and stem	Hypothetical conserved gene
Os10g0205500	LOC_Os10g13830	anther	Similar to PDR3 ABC transporter
Os03g0141800	LOC_Os03g04840	root	Protein of unknown function DUF594 domain containing protein
Os11g0475600	LOC_Os11g28610	anther	Hexose transporter, Hybrid breakdown (HB
Os08g0270900	LOC_Os08g16940	anther and pistil	Conserved hypothetical protein
Os05g0124800	LOC_Os05g03410	anther	Hypothetical conserved gene
Os08g0493100	LOC_Os08g38480	anther	Cyclin-like F-box domain containing protein
Os06g0239200	LOC_Os06g13190	leaf and root	Conserved hypothetical protein
Os04g0591900	LOC_Os04g50200	leaf	F-box associated domain, type 3 domain containing protein
Os05g0237800	LOC_Os05g14820	-	Similar to Histidine amino acid transporter
Os05g0169300	LOC_Os05g07720	anther and ovary	Tryptophan aminotransferase, Indole-3-acetic acid (IAA) biosynthesis, Grain developmen
Os12g0637900	LOC_Os12g44080	anther	CHCH domain containing protein
Os06g0628500	LOC_Os06g42310	-	Similar to Beta-galactosidase
Os09g0505900	LOC_Os09g32830	-	Similar to ATPAP27/PAP27
Os10g0199500	LOC_Os10g12500	anther and root	Hypothetical conserved gene
Os11g0269000	LOC_Os11g16770	-	Similar to ATP-dependent clp protease
Os01g0597400	LOC_Os01g41400	anther	Amino acid transporter, transmembrane domain containing protein
Os02g0576600	LOC_Os02g36700	anther and lemma	Sucrose transporter
Os10g0458300	LOC_Os10g32020	anther	Domain of unknown function DUF1618 domain containing protein
Os05g0468500	LOC_Os05g39220	anther and pistil	Esterase, SGNH hydrolase-type domain containing protein
Os08g0249900	LOC_Os08g15149	leaf	Similar to Gibberellin 20 oxidase 2
Os01g0152100	LOC_Os01g05880	-	F-box domain, Skp2-like domain containing protein
Os08g0241800	LOC_Os08g14360	anther	Similar to Plasma membrane H+-ATPase (EC 3.6.1.3)
Os01g0123800	LOC_Os01g03300	-	Seven-in-absentia protein, sina domain containing protein
Os09g0110300	LOC_Os09g02270	root	Putative cyclase family protein
Os11g0142300	LOC_Os11g04650	root	Similar to cDNA clone:J013000A24, full insert sequence
Os01g0734000	LOC_Os01g53260	root	Similar to WRKY DNA binding protein
Os07g0244900	LOC_Os07g14140	anther	Bifunctional inhibitor/plant lipid transfer protein/seed storage domain containing protein
Os10g0423900	LOC_Os10g28820	anther	BTB/POZ-like domain containing protein
Os02g0232300	LOC_Os02g13830	root	Similar to ZCN13
Os10g0464800	LOC_Os10g32760	-	Zinc finger, RING-type domain containing protein
Os02g0310500	LOC_Os02g20690	-	BTB/POZ-like domain containing protein
Os04g0482100	LOC_Os04g40620	embryo	Similar to H0510A06.16 protein
Os03g0625933	LOC_Os03g42780	-	Similar to IBR domain containing protein, expressed
Os01g0932500	LOC_Os01g70660	anther	Potassium uptake protein, kup domain containing protein
Os08g0328600	LOC_Os08g23960	anther	Cyclin-like F-box domain containing protein
Os02g0120100	LOC_Os02g02780	anther and root	Serine/threonine/tyrosine protein kinase, STY kinase, Regulation of ammonium uptak
Os01g0148500	LOC_Os01g05540	anther and ovary	Protein of unknown function DUF1677, Oryza sativa family protein
Os01g0737700	LOC_Os01g53590	root	Similar to OSIGBa0101A01.4 protein
Uninuleate stage
RAP Locus	MSU Locus	Expression	Description
Os11g0677400	LOC_Os11g45220	anther	Pectinesterase inhibitor domain containing protein
Os04g0494100	LOC_Os04g41680	pelea	Similar to Chitinase
Os01g0803900	LOC_Os01g58970	root	Cytochrome P450 family protein
Os06g0352200	LOC_Os06g24490	Endosperm	Protein of unknown function DUF679 family protein
Os04g0432300	LOC_Os04g35270	-	Similar to 4-alpha-L-fucosyltransferase
Os04g0611700	LOC_Os04g52210	root	Similar to Ent-kaurene synthase-like 3
Os06g0702000	LOC_Os06g48860	root	Auxin responsive SAUR protein family protein
Os04g0475600	LOC_Os04g39980	anther	2OG-Fe(II) oxygenase domain containing protein
Os01g0606000	LOC_Os01g42110	anther	MtN3 and saliva related transmembrane protein family protein
Os01g0734000	LOC_Os01g53260	root	Similar to WRKY DNA binding protein
Os02g0623932	LOC_Os02g41500	-	Similar to WAK80 - OsWAK receptor-like protein kinase
Os05g0115500	LOC_Os05g02470	-	Hypothetical conserved gene
Os02g0480800	LOC_Os02g27940	-	Similar to ATCBL3 (ARABIDOPSIS THALIANA CALCINEURIN B-LIKE 3); calcium ion binding
Os05g0400200	LOC_Os05g33200	-	Similar to Retrotransposon protein Ty1-copia subclass
Os07g0206600	LOC_Os07g10590	anther	Similar to Hexose transporter
Os03g0223400	LOC_Os03g12290	root	Cytosolic glutamine synthetase, Ammonium assimilatio
Os07g0685900	LOC_Os07g48650	anther	Peptidase S8, subtilisin-related domain containing protein
Os04g0413100	LOC_Os04g33710	anther	Similar to OSIGBa0134P10.7 protein
Os07g0602800	LOC_Os07g41150	anther	Similar to glycerophosphoryl diester phosphodiesterase
Os03g0132900	LOC_Os03g04060	leaf	Similar to Chitinase 11
“-” indicates that there is no gene expression data in the public database. The screening criteria for genes was according to reads >100.
