# Supplementary material for: A toxin-antidote system contributes to interspecific reproductive isolation in rice
Source: Nat Commun. 2023 Nov 18;14:7528. doi: 10.1038/s41467-023-43015-6 (PMC10657391; doi:10.1038/s41467-023-43015-6)
Supplement: Supplementary file 5 — Supplementary Data 2 [file 41467_2023_43015_MOESM5_ESM.xlsx]

## Sheet: Sheet1
Supplementary Data 2. Accession of wild rice and Asian cultivated rice used for sequence analysis in this study.
Accession	HPT	HPA	Name	Origin	Species
DJY1	T	+TE	Dianjingyou1	China	O. sativa japonica
192	T	+TE	JO SANG DAE YA	North Korea	O. sativa japonica
193	T	+TE	TAICHUNG 65	Taiwan	O. sativa japonica
194	T	+TE	TAICHUNG 179	Taiwan	O. sativa japonica
195	T	+TE	CHIANAN 8	Taiwan	O. sativa japonica
200	T	+TE	MURASAHITSUTSURI	Japan	O. sativa japonica
201	T	+TE	KAHEI	Japan	O. sativa japonica
203	T	+TE	HUK ZO	South Korea	O. sativa japonica
286	T	+TE	LITCHIKIANG	China	O. sativa japonica
202	T	-TE	FUKU-MOCHI(GLUT.)	Japan	O. sativa japonica
206	T	-TE	YONG AN HUK	South Korea	O. sativa japonica
215	T	-TE	HEUKSANJO	South Korea	O. sativa japonica
224	T	-TE	HOKURIKU 52	Japan	O. sativa japonica
225	T	-TE	CHUGOKU 68 HEN	Japan	O. sativa japonica
226	T	-TE	DACHEONGBYEO	South Korea	O. sativa japonica
236	T	-TE	CHALBYEO	South Korea	O. sativa japonica
237	T	-TE	CHEONJUDO	South Korea	O. sativa japonica
240	T	-TE	MAEKJO	South Korea	O. sativa japonica
266	T	-TE	IR 73690-7-2-1-1-3-2-2-1	Philippines	O. sativa japonica
273	T	-TE	LU TAO 2	China	O. sativa japonica
291	T	-TE	AIKAWA 44	Japan	O. sativa japonica
292	T	-TE	TSAO-SIAO-PEH-TAO	China	O. sativa japonica
181	G	-TE	WANGA BARUGULU	India	O. sativa Indica
182	G	-TE	INITLOG DALAG	Philippines	O. sativa japonica
183	G	-TE	HOLDI GIRA	Bangladesh	O. sativa Indica
184	G	-TE	KALIA	Bangladesh	Aus/boro
185	G	-TE	JC157	India	Aus/boro
187	G	-TE	BONG BOI	Vietnam	O. sativa Indica
189	G	-TE	LENJA MURALI	Bangladesh	Aus/boro
197	G	-TE	AI-ZI-HUNG	China	O. sativa Indica
207	G	-TE	BIKYAT	Philippines	O. sativa japonica
209	G	-TE	IRI 339	South Korea	O. sativa Indica
210	G	-TE	MILYANG 30	South Korea	O. sativa Indica
211	G	-TE	DEO-KITAN	Philippines	O. sativa japonica
221	G	-TE	GARURA	Nepal	O. sativa Indica
222	G	-TE	HODARAWALA	Sri Lanka	O. sativa Indica
223	G	-TE	MILYANG 77	South Korea	O. sativa Indica
227	G	-TE	JEONBUKGUNGWEONNA	South Korea	O. sativa japonica
230	G	-TE	RIKU AIKOKU	Japan	O. sativa japonica
233	G	-TE	DANGO MOCHI	Japan	O. sativa japonica
235	G	-TE	KYUUSHUU	Japan	O. sativa japonica
279	G	-TE	TON-ROO-SHUN	China	O. sativa Indica
283	G	-TE	ADT12	India	O. sativa Indica
284	G	-TE	D 204-1	India	Aus/boro
289	G	-TE	SENG-CHUI-LIN	China	O. sativa japonica
W5	T	+TE	BC55-1	China	Oryza rufipogon
W17	T	+TE	BC240	China	Oryza rufipogon
W21	T	+TE	BC252	China	Oryza rufipogon
W22	T	+TE	BC262-2	China	Oryza rufipogon
W23	T	+TE	BC263	China	Oryza rufipogon
W7	T	-TE	BC76-2	China	Oryza rufipogon
W9	T	-TE	BC78-3	China	Oryza rufipogon
W3	T	-TE	BC009-2	China	Oryza rufipogon
W8	T	-TE	BC77-5	China	Oryza rufipogon
W10	T	-TE	BC221	China	Oryza rufipogon
W12	T	-TE	BC224	China	Oryza rufipogon
W13	T	-TE	BC229	China	Oryza rufipogon
W14	T	-TE	BC233	China	Oryza rufipogon
W15	T	-TE	BC234	China	Oryza rufipogon
W16	T	-TE	BC236	China	Oryza rufipogon
W18	T	-TE	BC245	China	Oryza rufipogon
W27	T	-TE	BC311	LaoS	Oryza rufipogon
W71	T	-TE	BC2517	Sri Lanka	Oryza rufipogon
W119	T	-TE	BC2621	China	Oryza rufipogon
W138	T	-TE	BC2708	China	Oryza rufipogon
W139	T	-TE	BC2709	China	Oryza rufipogon
W144	T	-TE	BC2727	China	Oryza rufipogon
W146	T	-TE	BC2749	China	Oryza rufipogon
W40	G	-TE	BC1002-1	Guinea	O.longistaminata
W41	G	-TE	BC1002-2	Guinea	O.longistaminata
W45	G	-TE	BC1007	China	O.punctata(BB)
W47	G	-TE	BC1011	China	O.officinalis(CC)
W148	G	-TE	BC2804	China	O.latifolia(CCDD)
W95	G	-TE	BC2573	Sri Lanka	Oryza nivara
W96	G	-TE	BC2575	Sri Lanka	Oryza nivara
W98	G	-TE	BC2577	Sri Lanka	Oryza nivara
W100	G	-TE	BC2579	Sri Lanka	Oryza nivara
W101	G	-TE	BC2580	Sri Lanka	Oryza nivara
W102	G	-TE	BC2581	Sri Lanka	Oryza nivara
W103	G	-TE	BC2582	Sri Lanka	Oryza nivara
W104	G	-TE	BC2583	Sri Lanka	Oryza nivara
W105	G	-TE	BC2584	Sri Lanka	Oryza nivara
W1	G	-TE	BC001-2	China	Oryza rufipogon
W2	G	-TE	BC006-1	China	Oryza rufipogon
W24	G	-TE	BC302	China	Oryza rufipogon
W25	G	-TE	BC309	China	Oryza rufipogon
W26	G	-TE	BC310	China	Oryza rufipogon
W29	G	-TE	BC314	Nepal	Oryza rufipogon
W30	G	-TE	BC315	Myanmar	Oryza rufipogon
W35	G	-TE	BC562	China	Oryza rufipogon
W36	G	-TE	BC597	China	Oryza rufipogon
W38	G	-TE	BC605	China	Oryza rufipogon
W39	G	-TE	BC501	China	Oryza rufipogon
W58	G	-TE	BC2502	Sri Lanka	Oryza rufipogon
W59	G	-TE	BC2503	Sri Lanka	Oryza rufipogon
W60	G	-TE	BC2504	Sri Lanka	Oryza rufipogon
W61	G	-TE	BC2505	Sri Lanka	Oryza rufipogon
W62	G	-TE	BC2507	Sri Lanka	Oryza rufipogon
W64	G	-TE	BC2510	Sri Lanka	Oryza rufipogon
W66	G	-TE	BC2512	Sri Lanka	Oryza rufipogon
W67	G	-TE	BC2513	Sri Lanka	Oryza rufipogon
W68	G	-TE	BC2514	Sri Lanka	Oryza rufipogon
W69	G	-TE	BC2515	Sri Lanka	Oryza rufipogon
W70	G	-TE	BC2516	Sri Lanka	Oryza rufipogon
W72	G	-TE	BC2518	Sri Lanka	Oryza rufipogon
W73	G	-TE	BC2519	Sri Lanka	Oryza rufipogon
W74	G	-TE	BC2521	Sri Lanka	Oryza rufipogon
W75	G	-TE	BC2523	Sri Lanka	Oryza rufipogon
W76	G	-TE	BC2524	Sri Lanka	Oryza rufipogon
W77	G	-TE	BC2525	Sri Lanka	Oryza rufipogon
W78	G	-TE	BC2526	Sri Lanka	Oryza rufipogon
W80	G	-TE	BC2528	Sri Lanka	Oryza rufipogon
W83	G	-TE	BC2534	Sri Lanka	Oryza rufipogon
W84	G	-TE	BC2535	Sri Lanka	Oryza rufipogon
W85	G	-TE	BC2536	Sri Lanka	Oryza rufipogon
W87	G	-TE	BC2539	Sri Lanka	Oryza rufipogon
W90	G	-TE	BC2542	Sri Lanka	Oryza rufipogon
W91	G	-TE	BC2543	Sri Lanka	Oryza rufipogon
W92	G	-TE	BC2546	Sri Lanka	Oryza rufipogon
W93	G	-TE	BC2547	Sri Lanka	Oryza rufipogon
W106	G	-TE	BC2601	Myanmar	Oryza rufipogon
W107	G	-TE	BC2602	Myanmar	Oryza rufipogon
W110	G	-TE	BC2607	Myanmar	Oryza rufipogon
W115	G	-TE	BC2617	Myanmar	Oryza rufipogon
W116	G	-TE	BC2618	Myanmar	Oryza rufipogon
W120	G	-TE	BC2622	Myanmar	Oryza rufipogon
W121	G	-TE	BC2623	Myanmar	Oryza rufipogon
W124	G	-TE	BC2626	Myanmar	Oryza rufipogon
W125	G	-TE	BC2627	Myanmar	Oryza rufipogon
W126	G	-TE	BC2628	Myanmar	Oryza rufipogon
W127	G	-TE	BC2629	Myanmar	Oryza rufipogon
W128	G	-TE	BC2630	Myanmar	Oryza rufipogon
W129	G	-TE	BC2631	Myanmar	Oryza rufipogon
W157	G	-TE	BC2909	China	Oryza rufipogon
W160	G	-TE	BC3029	China	Oryza rufipogon
Mer-1	G	-TE	acc.82031	Australia	O.meridionalis
Mer	G	-TE	acc.104498	Australia	O.meridionalis
Haplotypes of HPT and HPA in recently sequenced 251 genetically diverse rice accessions.
Accession	HPT	HPA	Name	Original area	Species information
NH001	G	-TE	Heibiao	China	O. sativa japonica
NH002	T	+TE	Sansuijin	China	O. sativa japonica
NH003	T	+TE	Zaoshengbai	China	O. sativa japonica
NH005	T	+TE	Wanshi	Japan	O. sativa japonica
NH006	G	-TE	Yikong	Vietnam	O. sativa indica
NH007	G	-TE	Baxiang	Vietnam	O. sativa indica
NH008	G	-TE	Vietnam Zaodao	Vietnam	O. sativa indica
NH009	G	-TE	Malaihong	Malaysia	O. sativa indica
NH010	G	-TE	CO 22	India	O. sativa indica
NH011	G	-TE	2037(Rajahamsal)	India	O. sativa indica
NH012	G	-TE	Sri Lanka 1	Sri lanka	O. sativa indica
NH013	T	+TE	Wuziluosi 215	Soviet Union	O. sativa japonica
NH014	G	-TE	Kahamu	Romania	O. sativa indica
NH016	T	+TE	Aerjituo	Bulgaria	O. sativa japonica
NH017	G	-TE	American Huangkedao	United States	O. sativa japonica
NH018	G	-TE	Buleida A-75	Mexico	O. sativa indica
NH019	G	-TE	Seln 244A6-20	Australia	O. sativa indica
NH021	-	-TE	Xianluosichi	Thailand	O. sativa indica
NH022	T	-TE	Djanda Mandja	Indonesia	O. sativa japonica
NH024	G	-TE	C 894-21	Phillipines	O. sativa indica
NH025	G	-TE	IR 10179-23-1-3	Phillipines	O. sativa indica
NH026	G	-TE	Dumai	India	O. sativa aus
NH027	G	-TE	Jaibattey	India	O. sativa indica
NH028	G	-TE	Rohini	India	O. sativa indica
NH029	G	-TE	BW 293-2	Sri lanka	O. sativa indica
NH030	T	-TE	Albania Rice	Albania	O. sativa japonica
NH033	G	-TE	Nanoay P.A	Argentina	O. sativa japonica
NH034	T	+TE	Nabated A Smar	Egypt	O. sativa japonica
NH035	G	-TE	IRAT 10	Ivory Coast	O. sativa indica
NH036	G	-TE	K 24	Uganda	O. sativa indica
NH038	T	+TE	Qianchonglang2	Japan	O. sativa japonica
NH039	G	-TE	Gongchengxiang	Japan	O. sativa japonica
NH040	T	+TE	Qiutianxiaoting	Japan	O. sativa japonica
NH041	T	+TE	Zhenfu 8	Japan	O. sativa japonica
NH042	G	-TE	CISOKAN	Indonesia	O. sativa indica
NH044	G	-TE	GZ 1368-5-4	Egypt	O. sativa indica
NH045	G	-TE	J34	Madagascar	O. sativa indica
NH046	T	-TE	80A97YR303-304-1-3	Australia	O. sativa japonica
NH047	G	-TE	80050YR72136-43	Australia	O. sativa japonica
NH048	T	+TE	YR196	Australia	O. sativa japonica
NH051	G	-TE	Nanjing 11	China	O. sativa indica
NH052	G	-TE	Aijiaonante	China	O. sativa indica
NH053	G	-TE	Guangluai 4	China	O. sativa indica
NH054	-	-TE	Nantehao	China	O. sativa indica
NH055	G	-TE	Guizhao 2	China	O. sativa indica
NH056	G	-TE	Xiangzaoxian 7	China	O. sativa indica
NH057	G	-TE	Huangsiguizhan	China	O. sativa indica
NH058	G	-TE	Funingzipigengzi	China	O. sativa indica
NH060	T	+TE	Dandongludao	China	O. sativa japonica
NH061	T	+TE	Laoguangtou 83	China	O. sativa japonica
NH062	T	+TE	Muxiqiu	China	O. sativa japonica
NH063	-	-TE	Qiuqianbai	China	O. sativa indica
NH064	G	-TE	Jinxibai2	China	O. sativa indica
NH065	G	-TE	Taishannuo	China	O. sativa indica
NH066	G	-TE	Jinbaoyin	China	O. sativa indica
NH067	G	-TE	Minbeiwanxian	China	O. sativa indica
NH069	G	-TE	Esiniu	China	O. sativa indica
NH070	-	-TE	Heidu 4	China	O. sativa indica
NH072	T	+TE	WYJ7	China	O. sativa japonica
NH073	G	-TE	Bawangbian 1	China	O. sativa indica
NH074	G	-TE	Xugunuo	China	O. sativa indica
NH075	T	-TE	Muguanuo	China	Not sure
NH076	G	-TE	San**Qishiluo	China	O. sativa indica
NH077	G	-TE	Qitoubaigu3	China	O. sativa indica
NH079	G	-TE	Xiaohonggu	China	O. sativa indica
NH080	G	-TE	Gongju 73	China	O. sativa indica
NH081	G	-TE	Qitougu	China	O. sativa indica
NH082	T	-TE	Zinuo	China	O. sativa indica
NH083	G	-TE	Mowangguneiza	China	O. sativa indica
NH084	G	-TE	Jinzhinuo4	China	O. sativa indica
NH085	G	-TE	Jiienuo	China	O. sativa indica
NH087	T	+TE	Yangkenuo	China	O. sativa japonica
NH089	T	+TE	Laohongdao	China	O. sativa japonica
NH090	G	-TE	Jiabala	India	O. sativa indica
NH091	G	-TE	Baoxuan 21	China	O. sativa indica
NH092	G	-TE	Wenxiangnuo	China	O. sativa indica
NH093	G	-TE	TQ	China	O. sativa indica
NH094	G	-TE	Xianggu	China	O. sativa indica
NH095	T	+TE	Lengshuigu 2	China	Not sure
NH096	T	+TE	Zimangfeie	China	O. sativa japonica
NH097	G	-TE	Liusha 1	China	O. sativa indica
NH098	G	-TE	Chenwan 3	China	O. sativa indica
NH099	G	-TE	Chengduai 3	China	O. sativa indica
NH100	G	-TE	Aimakang	China	O. sativa indica
NH101	G	-TE	Shufeng 101	China	O. sativa indica
NH103	G	-TE	Guangluai 15-	China	O. sativa indica
NH104	G	-TE	Hongwan 1	China	O. sativa indica
NH105	G	-TE	Luke 3	China	O. sativa indica
NH107	G	-TE	Zaoshuxiangheimi	China	O. sativa indica
NH109	G	-TE	Xiangwanxian 3	China	O. sativa indica
NH110	G	-TE	Zaoxian 240	China	O. sativa indica
NH111	G	-TE	Dangyu 5	China	O. sativa indica
NH112	G	-TE	Hongainuo	China	O. sativa indica
NH113	-	-TE	Wanlixian	China	O. sativa indica
NH114	G	-TE	Aizizhan	China	O. sativa indica
NH115	G	-TE	Xiaobaimi	China	O. sativa indica
NH116	G	-TE	Yanshuichi	China	O. sativa indica
NH117	G	-TE	Xishi 15	China	O. sativa japonica
NH118	G	-TE	Honggenghangu3	China	O. sativa indica
NH119	T	+TE	Yuyannuo	China	O. sativa japonica
NH120	G	-TE	80B	Phillipines	O. sativa indica
NH122	G	-TE	IR 661-1	China	O. sativa indica
NH123	G	-TE	Pei C122	China	O. sativa indica
NH125	T	+TE	Ninghui 21	China	O. sativa japonica
NH128	G	-TE	Teqingxuanhui	China	O. sativa indica
NH129	G	-TE	JWR 221	China	O. sativa indica
NH130	-	-TE	Baikehanhe	China	O. sativa indica
NH131	T	+TE	Lengshuinuo	China	O. sativa japonica
NH132	G	-TE	Haoxiang	China	O. sativa indica
NH133	G	-TE	L 301B	China	O. sativa indica
NH134	G	-TE	Jinnante 43B	China	O. sativa indica
NH135	T	+TE	Zaoshunonghu 6	China	O. sativa japonica
NH136	-	-	Qingsiai 16B	China	O. sativa indica
NH137	T	+TE	Liming B	China	O. sativa japonica
NH138	G	-TE	Baoxie -7B	China	O. sativa indica
NH139	G	-TE	G Zhenshan 97B	China	O. sativa indica
NH140	G	-TE	taizhong65	China	O. sativa indica
NH141	T	+TE	Yelicanghua	China	O. sativa japonica
NH142	T	+TE	Baigedao	China	O. sativa japonica
NH143	G	-TE	Liushizao	China	O. sativa indica
NH144	G	-TE	Qingke	China	O. sativa aus
NH145	T	+TE	Jianghuadao	North Korea	O. sativa japonica
NH146	T	+TE	Zhuyuan	Japan	O. sativa japonica
NH147	T	+TE	Ailuyu	Japan	O. sativa japonica
NH148	T	+TE	Hongse 90	Russia	O. sativa japonica
NH149	T	+TE	Linguo	Italy	O. sativa japonica
NH150	G	-TE	Tjantajan	Indonesia	O. sativa indica
NH151	G	-TE	BRC 25-146-2-1	Bangladesh	O. sativa indica
NH152	T	-TE	Keluoduo B	France	O. sativa japonica
NH153	G	-TE	P1790-5-1M-4-5M-1B	Columbia	O. sativa indica
NH155	T	+TE	Chimao	Japan	O. sativa japonica
NH156	T	+TE	Qingnuo Kyohatamochi	Japan	O. sativa japonica
NH157	G	-TE	CHANH 148	Vietnam	O. sativa indica
NH158	G	-TE	SLK 2-18-2	Laos	O. sativa indica
NH159	G	-TE	RP 1570-44-1	India	O. sativa indica
NH162	G	-TE	ITA 221	Nigeria	Not sure
NH164	G	-TE	R42	Phillipines	Not sure
NH166	G	-TE	ECIA 179-S13	Cuba	O. sativa indica
NH167	G	-TE	PMS 10B	India	O. sativa indica
NH168	G	-TE	Taidongludao	China	O. sativa japonica
NH170	-	-TE	Jiefangxian	China	O. sativa indica
NH171	T	+TE	Hongmisandan	China	O. sativa japonica
NH173	G	-TE	Chengnongshuijing	China	O. sativa indica
NH174	-	-TE	Biwusheng	China	O. sativa indica
NH175	T	-TE	Longhuamaohu	China	O. sativa japonica
NH176	T	-TE	Cunsanli	China	O. sativa japonica
NH177	G	-TE	Aihechi	China	O. sativa indica
NH178	G	-TE	Lucaihao	China	O. sativa indica
NH179	G	-TE	Nanxiongzaoyouzhan	China	O. sativa indica
NH181	-	-TE	NJ6	China	O. sativa indica
NH182	-	-TE	Xuanenchangtanqingzhan	China	O. sativa indica
NH183	G	-TE	Hanmadao4	China	O. sativa indica
NH184	G	-TE	Honggu	China	O. sativa indica
NH186	G	-TE	IR24	Phillipines	O. sativa indica
NH187	G	-TE	Fanhaopi	China	O. sativa indica
NH189	T	+TE	Cungunuo	China	O. sativa japonica
NH190	G	-TE	Younian	China	O. sativa indica
NH191	T	+TE	Heimangdao	China	O. sativa japonica
NH192	G	-TE	Menjiagao 1	China	O. sativa indica
NH193	T	-TE	Haobayong 1	China	O. sativa japonica
NH194	G	-TE	Menjiading 2	China	O. sativa indica
NH196	G	-TE	Dongtingwanxian	China	O. sativa indica
NH197	G	-TE	Xiangaizao 10hao	China	O. sativa indica
NH198	G	-TE	Xiangwanxian 1	China	O. sativa indica
NH199	G	-TE	Aituogu 151	China	O. sativa indica
NH201	T	+TE	Jindao 1	China	O. sativa japonica
NH202	T	-TE	Momi	China	O. sativa indica
NH203	G	-TE	Zhendao 232	China	O. sativa indica
NH204	T	+TE	Zhengdao 5	China	O. sativa japonica
NH205	T	+TE	Lamujia	China	O. sativa japonica
NH206	G	-TE	Huhui 91269	China	O. sativa indica
NH207	G	-TE	Xiangdao	China	O. sativa indica
NH208	G	-TE	Laozaogu	China	O. sativa indica
NH210	G	-TE	Zhuzhen B	China	O. sativa indica
NH211	G	-TE	Chaoyangyihao B	China	O. sativa indica
NH212	G	-TE	lemont	United States	O. sativa japonica
NH213	G	-TE	Xiangai B	China	O. sativa indica
NH214	G	-TE	Jiangnongzao 1 B	China	O. sativa indica
NH215	G	-TE	Jinghu3 B	China	O. sativa indica
NH216	G	-TE	Dianrui 409B	China	O. sativa indica
NH218	G	-TE	RD23	Thailand	O. sativa indica
NH219	-	-TE	Mamagu	China	O. sativa indica
NH220	-	-TE	Meihuanuo	China	O. sativa indica
NH221	T	+TE	Weiguo	China	O. sativa japonica
NH222	G	-TE	Sanbaili	China	O. sativa indica
NH224	G	-TE	Nangaogu	China	O. sativa indica
NH226	G	-TE	IR8	Phillipines	O. sativa indica
NH227	G	-TE	Kasalath	India	O. sativa aus
NH229	G	-TE	PA64S	China	Not sure
NH231	G	-TE	9311	China	O. sativa indica
NH232	T	+TE	RY2	Japan	O. sativa japonica
NH236	G	-TE	IR64	Phillipines	O. sativa indica
NH237	G	-TE	Miyang46	China	O. sativa indica
NH238	T	+TE	WYJ3	China	O. sativa japonica
NH239	G	-TE	IR26	Phillipines	O. sativa indica
NH240	T	-TE	LanSheng	Japan	O. sativa japonica
NH241	G	-TE	N22	India	O. sativa aus
NH242	T	+TE	ZCD	China	O. sativa japonica
NH243	G	-TE	Tetep(a)	Vietnam	O. sativa indica
NH246	G	-TE	GM4	China	O. sativa indica
NH247	G	-TE	DGB	China	O. sativa indica
CW01	T	-TE	NA	China	O. rufipogon
CW02	T	-TE	NA	China	O. rufipogon
CW03	G	-TE	NA	Cambodia	Not sure
CW05	G	-TE	NA	Brunei	O. rufipogon
CW06	G	-TE	NA	Burma	Not sure
CW07	G	-TE	NA	Nepal	O. rufipogon
CW08	T	-TE	NA	Phillipines	O. rufipogon
CW09	G	-TE	NA	Sri lanka	O. rufipogon
CW10	G	-TE	NA	Thailand	O. rufipogon
CW11	G	-TE	NA	Bangladesh	O. rufipogon
CW12	T	-TE	NA	China	O. rufipogon
CW13	T	-TE	NA	China	O. rufipogon
CW14	G	-TE	NA	China	O. rufipogon
CW15	T	-TE	NA	Laos	O. rufipogon
CW16	T	-TE	NA	China	O. rufipogon
CW17	T	-TE	NA	India	O. rufipogon
CW18	T	-TE	NA	China	O. rufipogon
CW19	-	-	NA	China	O. rufipogon
CW21	T	-TE	NA	China	O. rufipogon
CW22	T	-TE	NA	China	O. rufipogon
CW23	T	-TE	NA	China	O. rufipogon
CW31	T	-TE	NA	China	O. rufipogon
CW32	T	-TE	NA	China	O. rufipogon
CW33	-13bp	-TE	NA	Laos	O. rufipogon
CW34	-13bp	-TE	NA	Nepal	O. rufipogon
CW35	G	-TE	NA	Sri lanka	O. rufipogon
CW36	G	-TE	NA	Sri lanka	O. rufipogon
CW37	G	-TE	NA	Burma	O. rufipogon
NH265	-	-TE	NA	Sierra Leone	O. glaberrima
NH266	-	-TE	NA	Chad	O. glaberrima
NH267	-	-TE	NA	Cameroon	O. glaberrima
NH268	-	-TE	NA	Cote D'Ivoire	O. glaberrima
NH269	-	-TE	NA	Mali	O. glaberrima
NH270	-	-TE	NA	Mali	O. glaberrima
NH271	-	-TE	NA	Senegal	O. glaberrima
NH272	-	-TE	NA	Liberia	O. glaberrima
NH273	-	-TE	NA	Nigeria	O. glaberrima
NH274	-	-TE	NA	Unknown	O. glaberrima
NH275	-	-TE	NA	Guinea	O. glaberrima
NH277	-	-TE	NA	Gambia	Not sure
NH278	-	-TE	NA	Guinea	O. barthii
NH279	-	-TE	NA	Mali	O. barthii
NH280	-	-TE	NA	Sierra Leone	O. barthii
NH281	-	-TE	NA	Sierra Leone	O. barthii
NH282	-	-TE	NA	Mali	Not sure
NH283	-	-TE	NA	Cameroon	O. barthii
NH284	-	-TE	NA	Chad	O. barthii
NH285	-	-TE	NA	Botswana	O. barthii
NH286	-	-TE	NA	Guinea	O. barthii
Haplotypes of HPT and HPA in recently sequenced 33 genetically diverse rice accessions.
Accession	HPT	HPA	Name	Original area	Species information
G46	G	-TE	-	-	XI-1A
CN1	G	-TE	-	-	XI-1A
FS32	G	-TE	-	-	XI-1A
DG	G	-TE	-	-	XI-1A
D62	G	-TE	-	-	XI-1A
II32	G	-TE	-	-	XI-1A
R527	∆C	-TE	-	-	XI-1B
S548	G	-TE	-	-	XI-1B
9311	G	-TE	-	-	XI-1B
Y58S	G	-TE	-	-	XI-1B
J4155	G	-TE	-	-	XI-1B
G8	G	-TE	-	-	XI-1B
Y3551	G	-TE	-	-	XI-1B
IR64	G	-TE	-	-	XI-1B
R498	G	-TE	-	-	XI-1B
TM	G	-TE	-	-	XI-2
G630	G	-TE	-	-	XI-adm
YX1	G	-TE	-	-	XI-adm
WSSM	G	-TE	-	-	XI-adm
FH838	G	-TE	-	-	XI-adm
N22	G	-TE	-	-	cA
Basmati1	G	-TE	-	-	cB
Lemont	G	-TE	-	-	GJ-trp
Tumba	∆N	-TE	-	-	XI-3
CG14	-	-TE	-	-	O. glaberrima
NamRoo	T	-TE	-	-	GJ-sbtrp
LJ	T	+TE	-	-	GJ-adm
2428	T	+TE	-	-	GJ-tmp
DXH2	T	+TE	-	-	GJ-tmp
Kosh	T	+TE	-	-	GJ-tmp
ZH11	T	+TE	-	-	GJ-tmp
KY131	T	+TE	-	-	GJ-tmp
NIP	T	+TE	-	-	GJ-tmp
G, SNP present in Mer; T, SNP present in DJY1 that results in early termination of HPT; +/-TE, presence or absence of the transposon element that inactivates transcription of HPA.-13bp, 13-bp deletion in HPT. “-” indicates absence of HPT or HPA. Haplotypes of HPT and HPA in recently sequenced 251 genetically diverse rice accessions were extracted from Shang et al.18 (Cell Research 32, 878-896 (20…
