# Supplementary material for: A toxin-antidote system contributes to interspecific reproductive isolation in rice
Source: Nat Commun. 2023 Nov 18;14:7528. doi: 10.1038/s41467-023-43015-6 (PMC10657391; doi:10.1038/s41467-023-43015-6)
Supplement: Supplementary file 6 — Supplementary Data 3 [file 41467_2023_43015_MOESM6_ESM.xlsx]

## Sheet: Sheet1
Supplementary Data 3. Primers used for the scanning analysis.
Primer name	Chr.	Fragment insertion	Chr. position	F primer	R primer
N1-1	1	No	169965	ACACTCTCTCTCCTCGCTGC	CGAGGAGAATACTCGTTCGG
N1-2	1	No	270464	ACTAGTACACCTCAACTTCACTCC	CCTTTAGTTTGCTTGTGACC
N1-3	1	No	299855	GGTAACTTTGTTCCCATGCC	GGTCAATCATGCATGCAAGC
N1-4	1	No	1640234	ACCTTTCCCATGGTGGAATC	TTATACCTTCGACGGGAACG
N1-6	1	No	1657138	AAACCTCTCGCTGTAATTAG	TGAACATTTATTGATATGGTAAA
N1-7	1	No	3944847	GAGCTCAATCGAATCTAGACC	ATTGACATTCCTTTGCTTTG
N1-8	1	No	3947946	AGCGACCAACCCTAATTATTGC	TCTCCCTGCTGCTACTACTCTTGG
N1-10	1	No	5939383	AATTGGTAGAGAGGGGAGAG	ACATGCCATTAGAGTCAGGC
N1-11	1	No	6092071	GGGTTTTGCATTCTTTGGGG	CTTAGCTACAACCTTCGCCC
N1-12	1	No	6152937	AAATGGGCTTCCTCCTCTTC	CAGCCTTGATCGGAAGTAGC
N1-13	1	-	9433914	ACCGGCGGTCCTAATAACTATGG	GGTCCGATTAGATGAGAATCAGTTGG
N1-14	1	No	9461654	AAACGTGTGTTAGCCTGTTAGG	CATATGCTAGTGGTGCTAGCG
N1-15	1	Yes	9483551	GTGAAGAGGGCTACCGGAAAG	GGGATTATCGCCACTACCACCT
N1-16	1	No	9563993	ACTGCTGTTGCGAAACGC	TGCAGCAAATCAAGCTGGAA
N1-17	1	Yes	12263801	TAGCTCCAACAGGATCGACC	GTACGTAAACGCGGAAGGTG
N1-18	1	No	12284522	TGCCTCTTCCCTGGCTCCCCTG	GGCATGCCGAATGAAATGCATG
N1-20	1	No	15446815	TATGGACTGGAGCAAACCTC	GGCACAGCACCAATGTCTC
N1-21	1	Yes	15451233	CCTTGACCCTCCTCTTACTT	TCCTATCAAAATTTGGCAAC
N1-22	1	No	15486362	GCCACCAGTAAAAGCAATAC	TTGATCTGCTAGTGAGACCC
N1-23	1	Yes	19326510	TTGACCAAAGGTGATTGTAAT	CTTGATGAGTTTCATGAGCA
N1-24	1	Yes	19336745	TCTCTCCGGAGCCAAGGCGAGG	CGAGCCACGACGCGATGTACCC
N1-25	1	No	19404630	ATCAATATAAGCGACCTCAGAT	AAGCCTTAGTGGGGAGTTAA
N1-26	1	Yes	22214873	AGGACAGTCCACTCCCACTG	TCGTCGCCATCATTGGTATC
N1-27	1	Yes	21903226	TTGGCTCGCCCATATATAGG	CAGTCAGTCATCACTGGTAGTCG
N1-28	1	-	21904488	AGCTGCCGTGAGCCTCAAG	TCCAAAACGCTCTCTTCGTC
N1-29	1	Yes	24257619	AAAGCTCTGCAATCTTCTCTCC	GAATACGACATCAGAACAGTGC
N1-30	1	Yes	24299406	TGCAACTTCTAGCTGCTCGA	GCATCCGATCTTGATGGG
N1-31	1	-	24469109	CTTTTGCTCATCCATTCG	CCTCTTCATGCGATAAACAT
N1-32	1	No	27525305	GCTTTGCTTGGTGGTCATTC	TGCAAGCTGAGTGTGAAACC
N1-33	1	No	27663166	GAGCTCCATCAGCCATTCAG	CTGAGTGCTGCTGCGACT
N1-34	1	No	27511621	GTGCTTGCATGTGTAGTGGG	CTCGTGCAAAAGGGTACTTG
N1-35	1	-	30878417	TTGTCACCCTTACTAGGATCAGC	GTGTGACTCTTGATGTAACTCAGC
N1-36	1	No	30738905	AGCTTGGGTGATTTCTTGGAAGCG	ACGACGAGGAGTCGCCGTGCAG
N1-37	1	-	31251908	CCCATTCAGTTGATCCTGTC	GCAAAAGCAAGGATGGAGAC
N1-38	1	-	33269125	TCTTCAGGGAGAAGATGAGG	TTCACAAACGAACTCCAAGG
N1-39	1	No	33050868	AGAGATGACAGCCGCGTC	GCTCCACACCTCTCGTTTTC
N1-41	1	No	37062144	GAGGTACTTCCTCCGTTTCAC	AGTCAGCTCACTGTGCAGTG
N1-42	1	No	37097142	AATTCGGTCACTCGCTGTCACG	CTGCGGACGAAATTGCTTAGCC
N1-43	1	No	37261617	GAAAGGTGATGGGAGAGCAG	TGACACCCTCTCTCCACCTC
N1-44	1	No	40433959	CCGAACGCCTAGAAGCGCGTCC	CGGCGAGGTTTGCTAATGGCGG
N1-45	1	No	40470075	GGGATTATTTGAAATCTTTGC	ATATAGCATTGCCAGTTTGC
N1-46	1	No	40494952	GGAAGAGGAGAGAAAGATGTGTGTCG	TCAACAGACACACCGCCACCGC
N1-48	1	No	41494840	GAATCCTGCAGGGATGAAAC	ATACTAATCCCGTCATCCGG
N1-49	1	No	41525374	TAGACAAAGCAACGGGTTCC	CGGAAGCAGGAGAATCGTAG
N1-50	1	No	43370947	AAGTTGAAGCAGTCGCCAAC	GAATTGCGTGGGATATGGAC
N1-51	1	No	43371356	GTCGACGGCTTCCTCAAGATTGG	TGAGACCTCTGTGAAGGCACTCG
N1-53	1	No	43505890	CTAATTTGGGTGTTGGTGCC	AGGAGAACAAGACGACGGC
Primer name	Chr.	Fragment insertion	Chr. position	F primer	R primer
N2-1	2	No	124809	TAAATCGAAGGAGGGGGAAG	GGAAGAAGGAGGAGGAGGTG
N2-2	2	No	129656	GCTCCTCGAATCTGTCGATC	CACTCCGAACTCCTACGCTC
N2-3	2	No	130298	GGAGGAGGAGAAGGGTTTTG	ACGCGCTGTCAAGTTAAAGG
N2-4	2	No	1132423	CAGACAGAACAGCGGTCAAG	GATGGATGGATGGATTGGAG
N2-5	2	No	1199125	TGCCAGGATGGACAATTAGATGC	CTCTGAGATTGAGGCTGCTCTGG
N2-6	2	No	1271800	GAGATAAGTGCCACGATTGATTGC	GGAGCCGTACGAGTAATCTCTGC
N2-7	2	No	2799242	CTAGGGTTTGCGGGCGATGG	CCGCGGTTGACGTAGATGATGG
N2-8	2	No	2865141	AATCCGATCGTACGAGCAAC	GACAAGGGAAGGAAACCCTC
N2-9	2	No	2882252	GCGGGAGAGGGATCTCCT	GGCTAGGAGTTAACCTCGCG
N2-10	2	No	4264538	GGGATGAGAGTAGAAGGCA	TATATGGCAAGCCTAGCG
N2-11	2	No	4273875	CGAAACAAGCAGCTCTAGGG	CATGTCGAATTGTGGTGAGG
N2-14	2	No	6748964	AGAACGGCGACACGTGGAC	ACGATGACGCCCATGATG
N2-15	2	No	7006352	AGCGACGCCAAGACAAGTCGGG	TCCACGTCGATCGACACGACGG
N2-16	2	No	9544331	AAATGCACAGGCATTCGTAGACC	GAAGAAGTGGATGGAGGACATGG
N2-17	2	No	9549322	CCCTATGAATTGTTTGGAGTGACC	CACTGGGTTCATGTCATAAGAAGG
N2-18	2	No	9555755	CGAATGGAACGACAAGAGATGC	ATAGATCGACAACGTAGATCCACAGG
N2-19	2	No	9563502	CTGATCGAGAGCGTTAAGGG	GGGATCAAACCACGTTTCTG
N2-20	2	Yes	12464559	CTGAGCTCTGGTCCGAAGTC	GGTGGTGGAAGAACAGGAAG
N2-23	2	No	15759871	GCCTCTTCACCCTCATCCTTCTCG	CGCCTGCCACCTTTATCTTGAACC
N2-24	2	No	15860001	GGGATTCCTCGATCCGCTACC	ATTCCAGAACTGCCTCGTCACC
N2-25	2	No	15894476	CGCTGACATCTTGCCCTC	GTAGGACCCACGTGTCATCC
N2-26	2	No	19342148	CAAGAAACCTCAATCCGAGC	CTCCTCCCGATCCCAATC
N2-27	2	Yes	19336472	GGTGTTTTGTGGTGTTGTGC	CTCGAACTGCGAGTAGGACC
N2-28	2	No	19348909	CCTTCTCCTTGAACAGCGAC	TGCAGCTAGCAGCAGAGAAG
N2-29	2	No	22798280	TAAAAACTGAGCCGTGAGCC	ACCATGGGGAGCTGCTTC
N2-30	2	No	22928648	CTCCTCGCTTCGTCCACTTCC	CCATGTGTCACCGACTCAACG
N2-31	2	No	22935628	CTTGCTTCAAGCGGTGGTGACG	CACGTCGCTCCACTCCAGATCC
N2-32	2	No	23695243	ACATGTCAGCATGCCACATC	TGCAAGAATCTGACCCGG
N2-33	2	No	24761101	CGGATAGATAGGGGTAGGGC	CCTCCTCCCACCTCTACTCC
N2-34	2	No	24773698	CTCTTGAACGGCTGCACGAAAGG	CGCGAGAATGGTAGGTGGATCG
N2-35	2	No	25141370	CGTCTTCATCATCGTCGCCCCG	GGCCCATCCCGTCGTGGATCTC
N2-36	2	No	27931740	TCTCTGAACACACCCACACC	TGTTTTGATCTCAGCTCCCC
N2-37	2	No	27940997	CCAGCCTTTGCTCCAAGTAC	TCTTCTTCCCTGGACCACAC
N2-38	2	No	29579971	GTCCCCTCCACCCAATTC	TCGTCTACTGTTGGCTGCAC
N2-40	2	No	29631707	GTACGGAAAACATGGTAGGAAG	TCGAGGGAAGGATCTGGTC
N2-41	2	No	32303944	CCAACGAAGATTCGAAGCTC	CAGCACCATGAAGTCGCC
N2-42	2	No	32355553	GGATCTGGAGAAGTGCCTATCG	GAGATGGGAGTAGTCCATTTCTAGC
N2-43	2	No	32393571	TGTGGCTGGGCTCCGATACC	ACCCTGCAGGATCATCAGAACG
N2-44	2	No	35080343	GGATCACGTCCAAGCAAATG	CAGAAGGGATTGGTTGGTTG
N2-45	2	No	35099868	GTGATTGGCTGCTGTCATTG	TGGCAAGTGCAACTGCAAG
N2-46	2	No	35136068	TCTGCAAGCCTTGTCTGATG	TAAGTCGATCATTGTGTGGACC
N2-47	2	No	35138683	GTGATGCATCTTGAGAAGAGATGG	CACCCTTTCAGTGCCTCTAAACC
N2-48	2	-	35425926	AAGTTGAGAATGAGGGACAA	TTCGGAAGTGAAAAGGTAAT
N2-49	2	No	35554172	GCGAAGTAATCGACCTCGTC	TCCTGCCCTTGCATACTTTC
N2-51	2	No	35739224	GCCAGTTTCTCCAAAAGACG	AACTAGCCTCGACAGCGAAC
N2-52	2	No	35839309	GTGGATCTGAACGCTGCC	GGTAAGCAAGAGGGAGGGAG
N2-53	2	No	35848920	CTGCTGTTGCGTTGGAGTAC	TGCTCCGCCATGCCTAAC
Primer name	Chr.	Fragment insertion	Chr. position	F primer	R primer
N3-1	3	-	67624	GAAGAGACATTGTAGGCGGC	CCTCCTGCGATGGTCATC
N3-2	3	No	82362	TCTGTTGTTGTTCTGCCTGC	CCAGTAAAGCATCAGCCCTC
N3-4	3	No	789476	TTCACTTCCTATTGGCGGC	TCATCATCAGTCCAGCATCG
N3-5	3	No	937576	GTCTGTGCGCTCCTTGTTCTAGC	CCTGGACCAATTTGTATGGTTGG
N3-6	3	No	993892	ATCTTGTTGTTTCGGCGGCGGC	CATGGCGAGAATGCCCACGTCC
N3-7	3	No	1436091	GAGCGACCAAAGAATCCAAG	CCACGGGGAGCTGATGAAG
N3-9	3	No	1485625	GATGCAGTAGGAACACCAAACAGC	ATCGAGTACCAAGTGCCTGTGC
N3-10	3	No	1499104	GGTTTGGGAGCCCATAATCT	CTGGGCTTCTTTCACTCGTC
N3-11	3	No	3783387	AAAGTGTTGGTGAGCATAGC	TTTGTGTTTGGAGAGACGAG
N3-13	3	No	3846055	CTTCGGCGCCGTCATCAAGGTG	CGTTGAGCAGCGCGACGTTGAC
N3-14	3	No	6020553	GCACCACCGCTCACACTTGC	GCTCCGGTTTCTCGAGGAGTTTACC
N3-16	3	No	6146296	GGCTTACTGGCTTCGATTTG	CGTCTCCTTTGGTTAGTGCC
N3-17	3	No	9723473	ACGCGAAGCAACGGAGATAG	CTAGCCTCGATGCGAAAAAC
N3-18	3	No	9808692	TTCGCCATGAAGTCTCTCG	CCTCCCATCATTTCGTTGTT
N3-19	3	No	9811912	AATGATCACACACTCTGCTCTCAGC	GCACGATCTTCCTCTTGATGTCG
N3-20	3	No	9868796	AACGTGGGAATTTCTAGCCC	GTTTTGGGCCTAAACGAGTG
N3-21	3	No	12306791	CAGTTGGCAATTGTCACGAG	TCGAACATATCCAAGCCTCC
N3-22	3	No	12387607	CTGTGTCGAAAGGCTGCAC	CAGTCCTGTGTTGCAGCAAG
N3-23	3	No	12439906	ATGTTCAACCTTGTCCCGACTAACC	TAAAGACGGCAGCTATCACTTTGC
N3-24	3	No	14971695	GCAACCCTTTCTTCCTCCTC	CCAAGGAGAGCGCACTAGC
N3-25	3	No	14989970	AACGTAACACAGCTGAGCAGCTACC	ATCTCCTGCAGCCTCCACACC
N3-26	3	No	14993262	ATAGAGGTCGTCGGGAGGAAGG	ACTGAGTTCCAATGGCTCAACG
N3-27	3	No	18587022	ACGAAATATCAGGGCACCTG	GTTGACTTTGGTCATGAGGG
N3-28	3	No	18590924	AGTTGAAGTGTTGACCGCAATCC	GTAGGTAGAGGCTCTGGCAGTCG
N3-29	3	No	18637518	CGGGCTTATATCTTTGGCAAATGG	GCCTCCTCCCTCCTTTCTCG
N3-30	3	No	18671279	GCTACAAATAGCTGCAAACTGC	TTGGACTAGCCTTTGACTGAGG
N3-31	3	No	21952638	ACTAGAGCACCCTCGCTGAG	CTCAGCCACCCCATCAAC
N3-32	3	No	21967700	TTCTACGCGTGCATATGGTC	ATGGCGCCATTAGGTTAGAG
N3-33	3	No	21975750	TTTCTCGAACGCAGGAGAAC	GCTAGGAACATCAACCCGAG
N3-34	3	No	24820608	ATCAGTCGGTCATAAACGCC	ACCTTCCTCTTCTGCTGCTG
N3-35	3	No	24856902	CTTTATATAGCGGACCACCAACC	TACACAATAATCCCACGGAACC
N3-36	3	-	24868355	TGCATCGATCCTTTCTTTGTCC	CCGGGACGCTATATGTTCTTCC
N3-37	3	No	27544869	ATGAGATGAGTTCAAGGCCC	AACTCTGTACCTCCATCGCC
N3-39	3	No	27893683	CAGCCAAGCTCTCCAATTAAACC	TGTGCCTTCTGATCTGATGTTGC
N3-40	3	No	28047847	TGCTGCTTGCCTGCTTCCTTT	GAAACGAATCAATCCACGGC
N3-41	3	No	30344452	ACACTCTCAGCTCATCAAGACC	GGGCAAGTGGTCAAATCTTG
N3-42	3	No	30372802	TAAAAACCTCACCTCGCTGG	TTCGTTCACTCAGTGGCTTG
N3-43	3	-	30379698	ATATGCATGCGTTTATTACC	TGGCTGTTATGTGAAATACA
N3-44	3	No	33381546	TATTTCACCTTCCTGCCACG	GAATGAGGTGGAGGATCGAC
N3-45	3	No	33655527	TTCAACCTGCATCCGCTC	CCATCCAAATCAGCAACAGC
N3-46	3	No	33655605	AGTTGGATATATAATGCAGG	CATGCTATGTTTTCATGATA
N3-47	3	No	33741691	CCCTTCTTTTCAACTGAATA	TTGTAACAATGAACTCGTTC
N3-48	3	No	34615806	CGAGATGGCGTCAGCGAAGG	AAATGGCGAACAAGGCTGTCACC
N3-49	3	-	34765672	GAGATCATCCTGAACAACCACTGC	TGTCCACCCAAACCCTCTTTACC
N3-50	3	No	36080784	TTGATGAGAGTGAACCAGCG	CGTTTATGCAGAACAACCCC
N3-51	3	No	36101347	AGCGACGGATGCATGATC	TTGAGCCGGAGGTAGTCTTG
N3-52	3	-	36287160	CCAAAGATGAAACCTGGATTG	GCACAAGGTGAGCAGTCC
Primer name	Chr.	Fragment insertion	Chr. position	F primer	R primer
N4-1	4	-	168859	AGCCCAGACTAGCATGATTG	GAAGGCGAGAAGGATCACAG
N4-2	4	No	176887	CCGTCCCTCTCTCTCCTTTC	ACAGGGAAACCATCCTCCTC
N4-5	4	No	1644312	TATGGTCCTCCCATTGTTGAACG	TGTATGGCCACCTGCTTATTTGC
N4-6	4	Yes	1699258	AGCACGCGTGACATGAACTTCC	GAAGAGAGGCATGTGTTGTGTTGG
N4-7	4	No	2449394	TGTCCAGAGAATGACAAAGTACGC	GGATGTATATCTGCCACCAAATGC
N4-8	4	No	2813464	ACCAATTCCACCTTCACTCG	GGAGGAAGAGTTGTTGCTGC
N4-10	4	No	6391242	TCGGCAGCAACAACTCTTAAACC	TCAACAAGATGACTCCCTGTAGCC
N4-11	4	No	6557065	GTTGTTGTTGTTGTGGACGG	CTGCCCTGAGTCCTATGAGG
N4-12	4	No	6559086	CTACTTCTCCCCTTGTGTCG	TGTACCATCGCCAAATCTCC
N4-14	4	No	9364185	AAACTTTCTGTGATGGTATC	ATCCTTGTCTAGAATTGACA
N4-15	4	-	9542475	GAACAATGTGGACCTGGTGAGG	TTGAATCTTGGAGCCCATACTCC
N4-16	4	No	13059580	GTGTAGCTGCTAGGCCGAAC	TTCCTTTCGCTACGTTGGAC
N4-17	4	No	13139096	TGGAACAGATAGGGTGTAAGGG	CCGTTCACAACACTATACAAGC
N4-18	4	No	13379438	TCCTCCGGCAAGAACTGGAAGG	CTCTCCCTCAACACTCAGCCTCAGC
N4-19	4	No	14572256	GGTTAAGCACTAATGGTGGTAGG	TAACTAGTCATCTCTGCTGCAACC
N4-20	4	No	15475079	ACAGCACTCATCATTCCATGTCC	GATAACTGATCGACGCGACACC
N4-21	4	No	15677732	CAAACCCTAGCGTTGATCTTTGC	GAGTCCGGAGTCCTCTCCTTCC
N4-22	4	No	18429664	GATTCGTGTCGGTTGTCAAG	GGTTCAGGGACGAATTTCAG
N4-23	4	No	18552043	AACTAAACACACCCTGAACAGC	ATGTAGTACCCAAAGCACAACG
N4-24	4	No	18564526	AGTTGTTGGGAGGGAGAAAGGCC	AGGAGGCGACGGCGATGTCCTC
N4-26	4	No	20584649	TGCTGGACCTCACTGTTCTG	ACGTGGCTCAATCAGGAAAC
N4-27	4	No	20643721	GCGTAAGACGACGAGACCTTACC	TGATGACGTGGCTTTCATTTGG
N4-29	4	No	23850158	CAGCACCCTGACAGTTAAACACTCC	CAATGACCCTGTCATGGATGG
N4-30	4	No	23870962	AATGGGACCAGAAAGCACAC	AAAAAGAGCATGGGGGCTAC
N4-31	4	No	26748240	ATCTTGTCCCACTGCACCAC	TGTGACTGCTTTTCTGTCGC
N4-32	4	No	26823681	GAGCCAAATAAGATCGCTGA	TGCAAGCAGCAGATTTAGTG
N4-33	4	No	27055526	TAGCGATTGGATGGAGGCTGAGG	GGTCGCCTCGCCATTAGTTACG
N4-34	4	No	28931312	ATATTACTTCGACGCTGGATCAGG	GTCAGTTCGTCAGGCACAACG
N4-35	4	No	29027151	CATACTTACCAGTTCACCGCC	CTGGAGAGTGTCAGCTAGTTGA
N4-36	4	No	29191623	CGAGCCACGCACTCAACTCTATCC	GCTATGTTGACGGGCCTTGTGG
N4-37	4	No	32465663	TTGCCATTCGCGTGGAGGCG	GTCCATCATCCCTATGGTCG
N4-39	4	No	32622585	ACTAGCGATGTCTGAGTTGAC	TATTCACATGCTTGCTCATC
N4-40	4	No	33642863	TCCTCTCCTCTCCGATCCTTAGC	CACATCACAACCACAAACCATGC
N4-41	4	No	33831080	GTCTCCCTCCCACCTCTCTC	AGGACGAGATCCAAGCCAAG
N4-42	4	No	33915779	TCGTCGTCCTCTTCTCTTCATCG	GCTAACACCGAAAGAGGCAAAGC
N4-43	4	No	35117807	ACGTACACTTGGCCCTATGC	ATGGGTGTCAGTTTGCTTCC
N4-44	4	No	35139260	GTATCTTTGATCGCGCGC	ACTGGTAGAGAGCCCTGCTG
N4-45	4	No	35177688	TATCGCCACTCGTCCATTCTCC	CAGCTACCAACACCTCCATACCC
Primer name	Chr.	Fragment insertion	Chr. position	F primer	R primer
N5-1	5	No	80965	CTTAAGCTCCAGCCGAAATG	CTCACCCTCATCATCGCC
N5-2	5	No	91850	CGCGCCACCTCGATATATAC	GCTCAGGTTAACCAAGGTGG
N5-3	5	No	167904	GCCTCGAGCATCATCATCAG	ATCAACCTGCACTTGCCTGG
N5-4	5	No	1213054	GCATATACCATGGGGATTGG	GGGATTGGGATAATGGTGTG
N5-5	5	No	1233450	GTCACCACCACAATCTCTCTCC	GTCAATCTCCTCAAGAACTGACG
N5-6	5	No	1237027	CATGATGAATGTATTGCTCT	ACATGGTCAACCATTTTAAT
N5-7	5	No	2159063	GGACGTCATGATTTGTGCTTGG	GTCATTGGCTTGCAGGATACACC
N5-8	5	No	2291170	GGCACCGGACATAGATTCTTAGG	GTGGAAAGCAGGGAAAGGTTAGG
N5-9	5	No	2569300	AAGAGATGTGTGGTTCAACTCC	CCTAGGTATTCCCAAGAGAGTCC
N5-11	5	No	3824294	CTAGGTTTGTGTCTCTTTGTGG	TCCATATGCATACTCCTACAGC
N5-12	5	No	3847444	CAGCAAATCTCTATCACTGCAACC	GCTAGATGACCACCTGCTGTACG
N5-13	5	-	7477489	TGGCTGGCTCCGTGGGTAGCTG	TCCCGTTGCCGTTCATCCCTCC
N5-14	5	-	7506268	CCTAGGGGATCCAAGATGTC	GCACGGATCTACATACATGC
N5-15	5	No	7787186	TTCCATGGCACACAAGCC	CTGTGCACGAACTTCCAAAG
N5-16	5	No	9380155	CGGGGCTTTCTTTCTTTCTC	AAGCCCATGACGTATCGAAG
N5-17	5	No	9565396	ACAAGCACCAGCCACAATAG	GGTGTTGTTTTGGACGAACG
N5-18	5	No	10755997	GGCGTAAAGGTTTTGCATGT	ATGATGCCATGAAGGTCAGC
N5-19	5	No	13463837	GACGAGGTTGTTTATTAGTG	CTTATTTTCACGTGTACGTT
N5-20	5	No	13528423	CGAGGGGATTCGATCGAC	ATCCCTTCACACTGCTCCAC
N5-22	5	-	16288818	ATATACAGCGCGGACATTGTGG	CATGTCATCTTCACGCGAATCC
N5-23	5	No	16302272	AGACAACTAGAGGTAGCACATCTTCC	GTCGGGATTAAATTCTCGCTAGG
N5-25	5	No	19132898	TGGCGCAATATCTCTCTCATTCC	TGCCACTTGTGTGTTGTTCTGC
N5-26	5	No	19168977	ATCCATGTGCGCCTTTATGAGGA	CGCTACCTCCTTCACTTACTAGT
N5-27	5	No	19176109	TCTTGCCCGTCACTGCAGATATCC	GCAGCCCTAATGCTACAATTCTTC
N5-28	5	No	22650771	GCAACGCACAACCGAACCGAGC	TCCGCCTCTCCTCTCGCTTCCC
N5-30	5	-	22758825	CCCTCCGTACGGATACACAC	CTCTTCGGCTTCATCTCCTC
N5-31	5	No	25888033	TCTCTTTTCCCTCCTTTCCC	GGCCTGCAAGAGGAGAAAAC
N5-32	5	No	26013044	ACAAGCTCTCAAAACTCGCC	GGTCGTTGAAGCTTACCAGC
N5-33	5	No	26174984	AACCACCTCAACTACTGCCG	TAATTGCGGTCTCGTGCC
N5-34	5	-	27780271	GATCAAAGGAACCCCCGTAG	CGCCTGCAAAAAAGGTAGAG
N5-35	5	-	27933641	GCCGGTAGATGCAGTATTGC	GTGCACAGTCACGCAGAAAG
N5-36	5	-	27966129	AACGCCTCATCTACCAATGG	ATACGTGAACCCGGTCAATC
N5-37	5	-	29525829	TGCTGTCTCCACTTCCCTTC	AAGGAGGCGTGCTTAACAGG
N5-38	5	No	29587956	CGGAGGGAGTAGGTACGTAGGG	CCCATTCCATTCTACACTGACG
N5-39	5	No	29666407	CTTGTCTTGGCTTGGCTAGG	ATCCACGCAGATAGACCTGC
Primer name	Chr.	Fragment insertion	Chr. position	F primer	R primer
N6-2	6	No	216488	GTTAGCAGCGTACCTGGAGC	ATCCTCCCCTCGATTTCATC
N6-3	6	No	220116	GGCAATCTCTCCGAATCTTC	CTAGCTGCTCTGCTCTGCTG
N6-4	6	No	1562787	AACCTGAGAGTGCCAATTGG	TCCCCTAGTAAAGCGGATTC
N6-6	6	No	1889012	CGTGGGTAAGGTTGTCTGTTTGG	AACATCACCCTTTGGTCCTATGC
N6-7	6	No	2831635	AACCGGATTAGTTTCTCGCC	TGAGGACGACGAGCAGATTC
N6-8	6	No	2853183	AGAGGAAGAAGCCAAGGAGG	CATCAACGTACCAACCATGG
N6-9	6	No	2881864	TAGGGCAATTGTGCAAGTGG	TTGGGAATTGGGTAGGACAG
N6-10	6	No	6212931	GCGACGAGGAAGAAGATTAGTTCG	GCGGCACTTCGAGCAGTACG
N6-11	6	No	6230185	CTCAACGTTGACACCTCGTG	TCCTCCATCGAGCAGTATCA
N6-12	6	No	6239831	CATTCTGCAGTGTCCATTGTGACC	GTGGTTGGTCTGCTCCAGTTCG
N6-13	6	No	6399814	GAGCCATGGAAAGATGCATG	TCAGCTGGCCTATGACAATG
N6-14	6	No	8745144	CCAATGGTGCAGTTAACGTG	AACATTCTGGAAGACACGGG
N6-15	6	No	8751554	GAGAGCTCAGCTGCTGCCTCTAGC	GAGGAGCGCCACGGTGTACGCC
N6-16	6	No	8814730	CGAAAAGTGGGAAGCAAATG	GCGTACCCCTAGTGGCTGTA
N6-17	6	No	12447263	GCTCCACAGAAAAGCAAAGC	TGCAACAGTAGCTGTAGCCG
N6-18	6	No	12449631	AGCAGTCAGTCATTCAGCCC	CTGACAAGCCCTTTTCATCC
N6-19	6	No	12493198	ATGCCAAGTGGACGATGTAC	ACATGTGGGTAGTGGGATGG
N6-20	6	No	13532007	AATGGAGTCATCGCACCAAGG	TTTAACTGGTCCCTACGATCCTATCC
N6-21	6	No	13752354	AAACTGTTTTACCCCTGGCC	ATCCCCTTCTGCGGTAAAAC
N6-22	6	-	13808363	GCTGGATCCCTGGGAAGCTACG	AAACAACGCGCTCCATTTCTCC
N6-23	6	No	16542428	GCGAGCGAGAGGAGAGATAGACG	CGAATTCGGCACGAGTAATAGGG
N6-24	6	No	16581525	GTCGCATTCGTCTCCACC	ACCATTTCCAGATGACTCGG
N6-26	6	No	19499420	ACACTGTAGCGGCCACTG	CCTCCACTGCTCCACATCTT
N6-27	6	No	19542406	GGGTGGGCGTATTATAGATTCAAGG	TTAGGCCCAATAGTGGAGGAAGG
N6-28	6	No	19613433	GTCTCGTCTCGTCGTCTTCTCC	CCTCTAACCTCGTCGGAATCG
N6-29	6	No	23934959	GGAGGAAAGGTTGGAGAAGG	TTTCCCGTATTCCATGAGCC
N6-31	6	No	24035615	GCCAGCAAAACCAGGGATCCGG	CAAGGTCTTGTGCGGCTTGCGG
N6-32	6	No	28532634	AAACGAGAACCAACCGACAC	GGAGGGAGGAATGGGTACAC
N6-33	6	-	28586913	CACCTTCGTGAACCAGAAGAAGC	CCCTCAGGAACATGGAGAACC
N6-34	6	No	28599319	GGTAAATGGACAATCCTATGGC	GACAAATATAAGGGCAGTGTGC
N6-35	6	No	29614746	GTTTCGCGAAGCCCTCTC	AAACCCTAACCCTCGACTCC
N6-36	6	No	29722669	AGGTCTTAGGCCTCCCTGAG	TGGATGCTTCCAATCCTCTC
N6-37	6	No	29885124	GCTCATCACTCCATGAATCG	ATCAAGGCTCGCTACTGCTC
N6-38	6	No	30889437	CTTCCAATTCAGGCCGGCTGGC	CGCCACAGCTGACCATGCATGC
N6-39	6	No	30967067	AACATGCTCAACTTCTGGGC	GCTAGGTACGATCCAGCTGC
N6-40	6	No	30985359	ACCCTTGCAGACAACGTACC	ATATACCAGCAGCTGCATGC
Primer name	Chr.	Fragment insertion	Chr. position	F primer	R primer
N7-1	7	No	413153	CGAGACGAGCATCGGATAAG	GATCTGGTGGAGGGGAGG
N7-2	7	No	580119	CCGTGGACTACGGGATGTAC	AATCTTCGTCATCGGTGTCC
N7-4	7	No	1301064	CCATTTCATACCTCCATCCATCG	ATTTGCAAACTAGGTCGGTCAGC
N7-5	7	No	1535595	GTGGATGTACGTATAAGCATGTGTGC	GTACGGCTGACGGCTTTATTCC
N7-6	7	No	1565630	TTTACACACATGCTCCTTCTGC	AAAGCAACCACCTCCATTATCC
N7-7	7	No	2566237	TTGCAATTAATTCGATCTCC	GCAGATCGATTCGTTAGTTC
N7-8	7	No	2648488	CGTAGGTGATATATTGATCC	GTTCAAATTTTAACTAGCCA
N7-9	7	No	2678153	TCACTAGCTCTGCCCTGACC	TGATGAGAGTTGGTTGCGAG
N7-10	7	No	2768362	CGTGATGGTACAGGGAAAGAAGG	CGCTACACAACACAACACAAATCG
N7-11	7	-	4196404	TGTGACTCATCCTAATACAA	ATCTGGATATATCTGTCCAA
N7-12	7	No	4318568	AGACGTACACCCCGAACTTG	GAGGTGTTCGGAGTGAGGAG
N7-13	7	No	4418381	TCCGGTCGTCCTCATCGTATCC	GCCCTCTTGCTCCCACATCG
N7-14	7	-	6751538	GAGCTTCTCCTCACCCATCACC	CTTCTGCAGAGGGTGTTCAACG
N7-15	7	No	6765734	GAGAGGAATGGAATGGAATGAGG	GAACAGGCATGGTGAAGAGTGC
N7-16	7	No	6839770	AGCCCGGACATGCAAAAC	GAAGCAGGCGAAATCTCCTC
N7-17	7	No	8836299	ATTGCGATGTTTGGATGTACCG	AGCAACTCGTCAATGAACATGC
N7-18	7	No	8869973	GCATATCCAATCCACCAACTTGC	ATAATTCAGGGCAGAGCCAACG
N7-19	7	No	8876702	TTGCAGATCGGTTTCCACTG	GGTCCTGGATTCATGGTGTC
N7-20	7	No	12058463	CGTCGACCATCTCTCCCTC	TGGGGAGCAAAGGAAAGC
N7-21	7	No	12711488	TGAATCAAGCCCCTCACTAC	CTGCAACGAGTAAGGCAGAG
N7-22	7	No	12782918	CTGATGATAGAAACCTCTTCTC	AAGAACAGCTGACTTCACAA
N7-23	7	No	15751587	ACCACTTGCTGGAATCCTTG	GCAAATTCTGGGCTATCTGC
N7-24	7	No	15910066	AGAAGTGCAGGTTGGCTCTGC	CACGAATCTCGGAGTGTCTAGGG
N7-25	7	No	15997215	TTTCCCACCAGAGGAAGATG	AAGTTCCCAAGTTGGATCCG
N7-26	7	No	19256311	TCTCCTCTTCCCCCGATC	ATAGCGGGCGAGGCTTAG
N7-27	7	No	19342516	TAGCCTTGTTCCATCCATCC	CTTCTCCCTCTCCTCCTTCC
N7-28	7	No	19356477	CCTGATCTCAACACACACGC	GAAGTCTTGTTGCGCGTATG
N7-29	7	No	22170027	GAACACGCCAAGAAACCAACC	TAGCACTGCGTAGCAGCAATGG
N7-30	7	No	22350066	AACAACCCACCACCTGTCTC	AGAAGGAAAAGGGCTCGATC
N7-31	7	No	22550473	TAGCCTTCATTCCTAGCTAT	GTCATATACGTACGTGCAAA
N7-32	7	No	25472094	ACAGTATCCAAGGCCCTGG	CACGTGAGACAAAGACGGAG
N7-33	7	No	25589873	CTTCCTCCTACCTTCCTCCATCC	GCACCATCACCTCCATCTCTAGC
N7-34	7	No	25651948	TTCCCTCTCATGAGCTCCAT	GAGTGCCTGGCGCTGTAC
N7-35	7	No	26636057	CCAATCGGAGCCACCGGAGAGC	CACATCCTCCAGCGACGCCGAG
N7-36	7	No	26775157	AAGAAATTCAAAACACATGA	AAAACATCTACTTTGATCCA
N7-37	7	No	26805467	TCCCTCCAGCAATGTCTTTC	CCTTCATCTTGCTTTCCACC
N7-38	7	-	28081203	AAGTGGAGGCGTACCTTGTTCC	CGTATCGCGTTCGTAATGTTGC
N7-39	7	No	28102837	CAAAGGACCCTCCCATAACACC	ATAAGGTCTCTCGCCTTGGATGG
N7-40	7	No	28276680	GACGAGGAGTTCGTCGCTAC	CCTTCTCCTTCGTCTCCTCC
N7-41	7	No	29341098	TCCTTGTGAAATCTGGTCCC	GTAGCCTAGCATGGTGCATG
N7-42	7	No	29432438	GGACAGAATGTGAAGACAGTCG	ACTAATCCACCAACGCATCC
N7-43	7	No	29562443	TGCAGCTGCGCCACAGCCATAG	CAACCACGACACCGCCGTGTTG
Primer name	Chr.	Fragment insertion	Chr. position	F primer	R primer
N8-1	8	No	120140	CAACGAGCTAACTTCCGTCC	ACTGCTACTTGGGTAGCTGACC
N8-2	8	No	145485	GCGTTGGACAACTGCTGTAG	ACATGAAACGTCCGTCTAGC
N8-3	8	No	147138	GTAGGAAAGGAAGGGCAGAG	CGATAGATAGCTAGATGTGGCC
N8-4	8	No	1118276	TCTGAAATAGAAGCTCAGCA	GAAAGTTATTGCACTCTCCA
N8-5	8	No	1183138	GGAAATGTACAGATGTGTGG	CAATCTCGCAATTTTTCATA
N8-6	8	No	1193731	ACCATTCACTGCTCCTCCTC	GGGTATAAACGGCAACCACC
N8-8	8	No	3246849	ATGCAATACAGCACACTCGC	CTTATGCTCTCATGGCTCCC
N8-9	8	No	3321281	GCAGTATCACGCAGTAGCACACC	CCATCCTCTTCCTCATCACACG
N8-11	8	No	5182326	TGCGAGTATTTAACTCACCCATCC	CTTGCCTCACAAGATCCAAACC
N8-12	8	-	5586338	TAGGTTGGCAGACCTTTTCG	GTCAAGATCATCCTCGTAGCG
N8-13	8	No	8930264	CTCGTGCAACCATTATATTC	ACCTTAGCTGTCCTGAATTG
N8-14	8	No	8963986	TTAGCTGTATTTAGCCCGACATAGCC	CGCCGGTTCTTCTCCTCTTAGG
N8-15	8	No	9004775	AGGTGAGACTGTGAGAGTCATGC	AGAGTACGAAGCCTCTATCTGACC
N8-16	8	No	9130016	CTCGTCGCGTTCGTCAAC	CATCTCATCACCTCACGTCG
N8-17	8	-	12370902	ACCTGGGTCAGATGTCTGTTTGG	GGTAGAGCTCCATCCATCTTAGTGC
N8-18	8	No	12375555	TCTCCCATCTCCCATCTCAC	TGGTGATTGTGACAGATCGC
N8-19	8	No	12402916	ACGGTACGGATTATAGCGATGC	ACGCTCATCAACCGAGAAAGG
N8-20	8	No	14210457	TTGCCTCCCTCAACTCATGTCC	ACAACGTGGACAAAGATGACACG
N8-21	8	No	14224322	ACCTTAAACCCCAGACACCC	AAGTCGAGGATGAGGACCAG
N8-22	8	No	14230124	GGTGTGATCCTTTCTGATGC	ACGGGTGTGATCCCAGATAC
N8-23	8	-	17518900	CAAGAAGCTCTGGGCTAACG	GTTCTTGTGCCGTATCCTCC
N8-24	8	No	17567424	AGTCATGGTGTTGGACTGTTGG	CAAGATGGATGTGTGAACATGG
N8-25	8	No	17711292	CAGTTCCTCTCCTCCACCACTTCG	TGGTGGACTGGAGGGCTACTGC
N8-27	8	No	20957533	CGTGAAACACAAGAACCAGATGC	AGCAATGTCTGCCTGCTACTGC
N8-28	8	No	21012373	ATCTCTGATACTCCATCCATCC	CCTGTACGTTGATCCGAAGC
N8-29	8	No	22248580	ACCGATGAGCTCTCCACATC	TGACCTCACTTCACTTCCCC
N8-30	8	No	22341902	TCACATTCGGTGGCATTG	CGAGGATGGTTGTTCACTTG
N8-31	8	No	22352244	TCCGATACTCCCATAGTTAGACC	ATGTGGGTTGGCTATAGTCTAGG
N8-33	8	No	24630035	AGCTCGATCTCCTCTCTAGACC	GCTTCAGCCTTCAGGTCAAC
N8-34	8	No	24646866	GGCAGCCCATCAACTAGATC	TTGCAAACCCTAGTCCAAGC
N8-35	8	No	26362258	GCGATCGATGGCTACGAC	ACAACCCAACAAGAAGGACG
N8-37	8	No	26444034	GGCTAAAGCCTCAGAGCCAACC	ATTTCGTTCGTTCGTTCGTTCG
N8-38	8	No	27179976	GGTAAGTTGTCGGTTGCCTC	ACGTCCATACCAGGTCAAGC
N8-39	8	No	27224468	GGTCACTCATGGTGCATGTC	CACACTCACTCACTCACTTGAC
N8-40	8	No	27260513	GTGCCAAGGAGATTGGATTG	ATGGTCTGCAACTCTGCATG
N8-41	8	No	27793789	GTTGCGTCCTACTGCTACTTC	GATCCGTGTCGATGATTAGC
N8-42	8	No	27945365	TCTCGCGGTATAGTTTGTGC	ACCACTACCAGCAGCCTCTG
N8-43	8	No	28070807	TGTGGTAGACTTTCTTAGCC	GGTCCCTAGTTGGATATATG
Primer name	Chr.	Fragment insertion	Chr. position	F primer	R primer
N9-1	9	No	151639	CTCCGATGCCTTCTTCCTCTTGC	AAAGGGAGTAGCAAGCCGAGTGG
N9-2	9	No	343190	ATTCGTCTCGCGGTGTACTGACG	TCACGCGGGATCTAAACACAACC
N9-3	9	No	431127	GAGAGGACGATGGCACTATTGG	CGAGGAACTTGATTCGCATGG
N9-4	9	No	2463308	GGCGATACCTGCCATAGTTTCC	CCGAAAGCAATCTATGAGACACC
N9-5	9	No	2710906	GTGGCATGGAGAAAGGAGGAAGC	GGCCCAATATGTCACTCCCTACCC
N9-6	9	No	2727474	AGGTTTGCAGAAGCCAGAAAGAGC	GGCCGATGGTATGATGTGACC
N9-7	9	No	3664347	AAGAGGATATGCGAAACGGATGG	ACAACCCACCACCACGTCTAGG
N9-8	9	No	3802855	ATCGAACCATCCAGGATGAC	TTGCACAAGAGGCAACACTC
N9-9	9	No	3969393	CTCCTCTCCTCTCCGCCTAAACC	AGAGGGTGTGGCCTTTGAATCG
N9-10	9	No	7242567	GAGGATCCTTACCATCAAACTTCG	CCAAGAACCTGCATTCTTCAAGG
N9-11	9	No	7299655	GATGGGTTGGGTGGGTTAGG	GTCCAGTGATAAGCCATGCTTGC
N9-12	9	No	7313202	TCAGCCTGGCCTCTCTTATC	ATGATCCTCCACCCACTAGC
N9-13	9	No	10784216	CACATGGCACCAACCTCC	GCCAAGTCATTCACTACTCTGG
N9-14	9	No	10811264	CGACGAACTCCTCTACCGTTTACC	CTGCGTGTATCCAATCCCAAGG
N9-15	9	No	10826436	TGTGTGTGCCCGATCTAC	CCTCTCGATGAGCATTCC
N9-16	9	No	14372156	CCGTCTCTTGCTAGGGATTC	GGGGTGTTTTGCTTTCTCTG
N9-17	9	No	14372165	CTGTGGGAGAAATCTTTGTA	AGAGATGATCAATCCGTCTC
N9-18	9	No	14405400	TCTTGCATTGACACCTCTTGAGC	AGTCCCAACAACTGGAAGAGAGG
N9-20	9	No	17643295	GCTCAACGTTTCGTTCCTG	GAAGATGCGTAAAGTGAACGG
N9-21	9	No	17719852	CAGTTCCGAGCAAGAGTACTC	GGATCGGACGTGGCATATG
N9-22	9	No	17750223	CGGGCTCCTGAACAGTCTAC	GCAATATCTCATTCTCGGGC
N9-23	9	Yes	19748715	GCCCTTTTCTTCTCCACTCC	AGACACTGTCACAGCTTCAGC
N9-24	9	Yes	19749401	GTGTTCCTGCGTGGCTTC	AAGAGCAGCGTCGTCTTGAC
N9-25	9	Yes	19788377	AGCTAGCAGCTATAGCTTAGCTGGAGATCG	TCTCATCGCCATGCGAGGCCTC
N9-30	9	No	22713118	CCTCCTCCATCAGGATCATC	GCTAGGTTGAATGCCCGTAC
N9-31	9	-	22720811	CTGGTTCTGTATGGGAGCAG	CTGGCCCTTCACGTTTCAGTG
Primer name	Chr.	Fragment insertion	Chr. position	F primer	R primer
N10-1	10	No	37116	CTATATGACTATGCGAATGG	ACAAATGCAACTAAGGTAGA
N10-2	10	No	39162	AGATGGTTGCCAAGAGCATG	GTCACGTGGCGATTTAGGAG
N10-3	10	No	51799	GTTCATTTCGTCCTTCTCGG	TCTCGATTCTTCCTTCTCCG
N10-4	10	No	1804200	AAGATGTACGGGTGGCATTC	TATGAGCTGGTGAGCAATGG
N10-5	10	No	1907034	GGCTCAATTCGTAGGTGCC	TTCTCCGGTTAACGTGGAAG
N10-6	10	No	2103031	AGTGGAGGAATATGACTTCAGAGG	AGAAGATGGTAGCTGGCTTGC
N10-7	10	No	2420783	GGGATGATGGATCGGGAG	CTACCAGCCTTGTTTCCTCG
N10-8	10	No	2571544	ATCTCGTCCATCTCCGGC	TCCAACGGTCAAGATTAGCC
N10-9	10	No	2722998	GGTGCCCAATTTAGCAGAAC	CGGTGGGTTCCGAAATTTC
N10-10	10	No	5102400	GCATGGCCGATGGTAAAG	TGTATAAAACCACACGGCCA
N10-11	10	No	5477054	TGTTGGAGAACTGCTTGGTG	GGAGCGTCTACTGGCTGATC
N10-12	10	No	5699934	TTTCAACTCAGCTCCAGCAAGTACC	TACCGGGCATAATATAGACCTCAGC
N10-13	10	No	7332294	CATGCCTATTGCCTCTGATGACC	TTGCCCGTAGAACTATTGGATCG
N10-14	10	No	7360912	TAACACAACAATAGCGTCAG	TAGGAAGAACTGAAGAAGCA
N10-15	10	No	7559375	ACCACCACTCTCTCCCTCAACG	CCCTCGAGGAACATATCCAAACC
N10-16	10	No	9361257	TACAAAATGCTGGGTACCCC	ACATATGGGACCCACCTGTC
N10-17	10	No	9439643	AGAAAAGGCTGCATCAGTGC	TCCAACGACAGACTGTACGG
N10-18	10	No	9487518	TGGTAGTATAGGTACTAAACAT	TCCTATACACATACAAACATAC
N10-19	10	No	13202744	TCTCGTCAACTTCGCTTGTATCG	CGATTCGACTCTAAACAGTGATGC
N10-21	10	No	13223487	GCACATGGTGAGACGTCCTC	AAGTCCTGTAGTAGGTCACACCG
N10-22	10	No	16100927	ATCCCATTCGCCAAAACCGGCC	TGACACTTGGAGAGCGGTGTGG
N10-23	10	No	16174569	GATTTTCTTAAATCAAACCT	CGAACATTGAATATATTTTG
N10-24	10	No	16387024	CTACACGCGCAAACTCTGTC	ATGAAGGTCTAGGCTGCACC
N10-25	10	No	18753612	GCTTGAGCTCGTCGTGGAAGG	CTCCTGCGTTCTCCATCGAAGC
N10-26	10	No	18790654	CCAGCTGTTAATTAGCATGTGTGAGC	CAGCAAAGGCGTACGTATCTCG
N10-27	10	No	18790940	AACGCGAGGACACGTACTTAC	ACGAGATACGTACGCCTTTG
N10-28	10	No	18821350	TAAGATCGTAAGATCGCGGC	AGGCAGGAAGAGGTGGAGG
N10-29	10	No	20689966	TACGGCTTCGGCGGCTGATTCC	CCCCCGAATCCCATCGAAACCC
N10-30	10	No	20725878	TCCCTACACTACGGCAAGAATCG	CAAGTGCGAGGCCATAGTCC
N10-31	10	No	20821632	CTTCTCCGTGCATCTAGGAATGG	GGGAGCTTCATCGTTTCTTTAAGACC
N10-32	10	No	21902074	GTACGGAAAGACGAGAGATGC	CCCTTTTAGGTCGCAACTTG
N10-33	10	No	21951421	CTCGAGCTCCAACAAGAACC	GCTATGCTGAGCCGGAGTAG
N10-34	10	No	21985186	CTGGCCATTAGTCCTTGG	GCTTGCGGCTCTGCTTAC
N10-36	10	No	22755911	ACGTTGATTTCATTCAGGTC	ACGCTAACTGAGAAACATGG
Primer name	Chr.	Fragment insertion	Chr. position	F primer	R primer
N11-1	11	No	364425	CAGCCTAGGGCGTCATAGAC	GATTGGGTGATGGATAGCAC
N11-2	11	No	383945	GGCTTCATCTTTGGCGAC	CCGGATTCACGAGATAAACTC
N11-3	11	No	442265	GAGCGTTTTTAGGATGCCAC	GTGATGTCGGATTCTTGGTG
N11-4	11	No	949603	GAGCCACCGTACCATTAATCACG	ACAAGCCAGTCAGCCAGGATACC
N11-5	11	No	2252656	TTTGCGTTTGCGTTTGCGTAGG	ACCCGTACACCTCCACACAGTGC
N11-6	11	No	2257112	GATCCATATGCCTCTTCGATTGG	AACTCCAGCAGTGAGAGCGTAGC
N11-7	11	-	2404303	AGTTTGAAGTTTGTCTTGAA	AGTTACCAAAAGTTTAATCG
N11-8	11	No	2840169	AGCATCAATTCAGCTTGCTTGC	TTCTGGTTCTTTGAGAGAGTGTGC
N11-9	11	No	2840362	GCGAAGGCGAAGGTGAAG	CATGAGTGATCTCACTCACCC
N11-10	11	No	2841907	TTGTGCCTGTGTCAGAAGAACTAGG	GCAAAGGTAGCTAACACACATACGG
N11-11	11	No	5636297	AGAAACAGCTGGAACTCACAATGG	CATGCTCGGCTCCTCTACCC
N11-12	11	No	5740899	TCACGCACAGCGTGCCGTTCTC	CAAGATCAAGCCATGAAAGGAGGG
N11-13	11	No	5914076	AATCTCCACTGCAGCGATTC	CGAATGGTCAAACGTAGGTG
N11-14	11	No	8968742	TCTCTCCTCTTGTTTGGCTC	ACACACCAACACGACCACAC
N11-15	11	No	8985221	CAGATTGGAGATGAAGTCCTCC	CCAGCAAGCATGTCAATGTA
N11-16	11	No	9037459	AAGAGGAGGAGGAGAGAGAAGC	CAGAGAGTTGTACACATTCTGAGC
N11-17	11	No	11516119	AGAGCATCTGTGTTGGTAAGTTGG	CGAGGCATCTTTGAGGTCTATCC
N11-18	11	No	11666507	TGGATAAGCGATTGAGGTAG	CGTTATAATGAGGGAGGGAG
N11-19	11	No	11763928	TGCCCAAAATATATGAAACC	TTTTCTTGTTGAATGGGAAC
N11-20	11	No	14849808	CTCCCTTCTTCTGCTGAGACACC	CAAGCTACTCATTGGGCTCATCC
N11-21	11	No	14908996	GTTCATCGGATTCTCGGTTCAGG	GCGGAGGAACAAGACACGAAGC
N11-22	11	No	15031590	CAATCCATTGCTGGTTGATGC	CAAGATCTCCAAGGTGCTGAGG
N11-23	11	No	17771862	ATATGAGTTGCTGTCGTGCG	CAACTTGCATCCTCCCCTCC
N11-24	11	-	17853225	TTCAAGACATGGTGTGGATCTGG	GCCACTGTGCCAACATTATAACC
N11-25	11	-	17879555	ACGTCATCGTCTTCGAGACTTCG	ACACGGACCCAACCCTAATTCC
N11-26	11	No	21979967	CCCATGCGTTTAACTATTCT	CGTTCCATCGATCCGTATGG
N11-28	11	No	22139737	CGGCTTCGGCTTCTTCTTCC	GACACTCCCGTTTGTATAACTGTTGC
N11-29	11	No	24729449	TAGTCGGGCATCTCCTCTTCC	GTTACCTCCGATGAAGGCAAGG
N11-30	11	No	24977102	GCGATCTCTCGCTTCTTGTTTCTCG	GCTCCGCGTCGACATGATGG
N11-31	11	No	25075737	GAAAGAAGGGATGTCTTGCATGAGG	GAACATCCTAACCACGTCGGAAGC
N11-32	11	No	27565294	TGAACTGGACATGCCTTTATCC	ATGCGCCTTACTTTGTTGTAGG
N11-33	11	-	27681575	ATCAACGAGTACGCAACAGTCC	TCCTGTCTCTTCACATCCTAATCG
N11-34	11	No	27868678	CCGATCCCATTCACAGATTC	CAGTGCCTTGATCGATGTTG
N11-35	11	-	28375499	ATGTTTGAGAAAATGCAGAC	CACTAAGCTCGTTTTCAAAG
N11-36	11	No	28395894	TGCTGCGTGTTACTTTGGTG	AACCCTTCATCAGGCTACGC
N11-37	11	No	28399855	ATATACTGTAGGTCCATCCA	AGATAGTATAGCGTAGCAGC
Primer name	Chr.	Fragment insertion	Chr. position	F primer	R primer
N12-1	12	No	711994	GATCCAAATGGAAAGACCTGTGC	TTATTGCTTGCGCCTTTAGTCC
N12-2	12	No	747262	ACCACTAAATAAGCACATAC	GGCATCATACATTAAAATAC
N12-3	12	No	753945	CTAATATTAGCCATGAAACA	CTTATCAGTAGAACTGCAGA
N12-5	12	No	2182069	CACAAAGGCGTGTGGGTTAG	GAGTCACGGGATGTTGCC
N12-6	12	No	2200938	TGGTCTCGTCTCTCATGTGC	TAGCCCGGAAGTATGATCCC
N12-8	12	No	2911197	GCCATCTTCTCGTACCTCTTCTTCC	CCACCTACACCACCACGTACTCC
N12-9	12	No	3152536	CTTCTTCGAGGGTTTCTCGTTGC	CTCCTCTTATGCCCACCACTTCC
N12-10	12	No	3185581	TAGTGCCGATCGATGTAACG	CATATGGTTTTGACAAAGCG
N12-11	12	No	3200724	TCTTGCCTCGCTAGGGTTAG	CCCACGTTTCTCTTGTCCTC
N12-12	12	No	5029955	ACTCCCTCCGACACCATCATCC	ATACGGGAACCCTCACGCTACC
N12-13	12	No	5092090	TCGCTACGTCGACTGATTTG	ATATCATCAGTCGGCAGCAG
N12-14	12	No	5104502	CTGCCTTTCTTACCCCCTTC	AACCCCTCGCTGGATTCTAG
N12-15	12	No	8794719	CTCATTTGTCGATTGCCGTC	ATGGGAGGAGTGATCAAACG
N12-16	12	No	8826855	GTGAATGGTCAAGTGACTTAGGTGGC	ACACAACATGTTCCCTCCCATGC
N12-17	12	No	8832001	TGCTCCTCCACCGTCACGTACC	CTATCCGTGCGCCTCAACTTTCC
N12-18	12	No	9178874	GGAAGCCATGAAAGATGTGTTGC	AATTTCTCCGAGCACCTGAAACG
N12-19	12	No	12079904	GGGAGTCGTGGATTCTGAGACG	ATCCCACGCCAGGAGATAATAAGG
N12-20	12	No	12201929	TCCACCACTCTGACGTCTACTAACC	CTGCGGGAAGTGTAGGAGAAGC
N12-21	12	No	12266848	CCACACTGCCCAGGATTTAAGC	CTGTTCCCATCATCCAAATGACC
N12-22	12	No	16395704	AAGAGAAGATCGGTCGAGGTTGC	AGTTGAGCACGCCGTTCACC
N12-23	12	No	16700364	CAGCAGACGTTCCGGTTCTACTCG	AGGACGGTGGTGGTGATCTGG
N12-24	12	No	16750851	GTGCCTCCATCATCATCATC	TAGGACAAGCGAAGAAACCG
N12-25	12	No	19889435	ACCTGGACTCCATTACTCGC	AGAAGCTCACCTCGATGTGG
N12-26	12	No	19903912	AGAGAGCCCCTAAATTTCCG	AGGTACGCTCACCTGTGGAC
N12-27	12	No	19919950	CTTCCTCCTTCCTCCTCCTC	CACGTGACACGTACACCCTC
N12-28	12	No	21821374	GTGGGAGTCGAGAGGCGATAAGG	AAAGGACGGCTCATAGGTGATGG
N12-29	12	No	22092354	TTCCCCTCCTTTTATGGTGC	TGTTCTCCTCAGTCACTGCG
N12-30	12	No	22163064	CATCGTTGACCGCTGCTC	AATAAACAGCACGTGCTCCC
N12-31	12	No	24766528	AGCATTACAGTGTCCAGGTAGGG	CCTCCCTTCTTATATGCCTTTCC
N12-32	12	No	24947437	GATTCCCCTTTCTCCCATTC	AACGACTTCGCGGAGACG
N12-33	12	No	24966542	TAGGCGTATAAGGAGAGAGCG	TCGCTATCATCGTCGTCATC
N12-34	12	-	25905653	GTTGATGGTGTCAGCGAGAG	ACATTTGCACCACACCACAG
N12-35	12	No	25942121	GGGTATTGTCGGTGTTCAGG	GAAGGCTGTACCATCCAACG
N12-36	12	No	25965555	CAGCCATGAATGTTGGCTAC	GCCATGTCCATTTATGGTGC
N12-37	12	No	27131517	CACCGGTCTAAGTCGACTCC	CCACTCGTTGTCGTCGTATG
N12-38	12	-	27139563	AATTCCTCCTCTTTCTCCGC	GAGAACATCACGGTGGCC
No, no fragment insertion; Yes, fragment insertion; “-”, no amplified band.
