# Supplementary material for: A toxin-antidote system contributes to interspecific reproductive isolation in rice
Source: Nat Commun. 2023 Nov 18;14:7528. doi: 10.1038/s41467-023-43015-6 (PMC10657391; doi:10.1038/s41467-023-43015-6)
Supplement: Supplementary file 7 — Supplementary Data 4 [file 41467_2023_43015_MOESM7_ESM.xlsx]

## Sheet: Sheet1
Supplementary Data 4. Primers used in this study.
Fine mapping primers
Primer name	Forword sequence (5’-3’)		Reverse sequence (5’-3’)
CH1-11	CTCAATCTGTTAGGTGTTCACGC		GTTGACCGACTCAGCTACGACT
RM3475	ATGTTGTCGAGTCGTGGTAATGC		TATTCCTCGGTGTATGGGTCTCC
E1-6	TTTCATTCTACGCACAAGCC		TTCTGCTGCTTCGTCCACTC
E1-10	TAATAAGGGGGAAATTGCTC		CTGGTCTTCACGAAATAGGG
E1-21	CACAGAAATTAGGCGTCCAT		GATTTTGGTCCGTGCTTGAA
E1-15	ATAGGATAGGTGGGGGGAAC		GAGTAGATACACGCAAAACCC
E1-20	GCGAATGACCACTTCAACTC		TGTTCTGACTTCACGCCTCC
E1-3	GCAATGTTTTATGGCAAGGG		GCATCTCCTAACAGTGGTAACG
C1-20	ACTACCTTCACTCTCTCATT		AAAATACACAACTGAATCTC
C1-45	GGTTTTGCTTTTGGATTCAC		ACAGCCTGGATAATCAATGC
C1-42	TTTCTTTGTCGAAGCTGAGC		GATTGGGTCTTTCCCTGAGT
C1-39	CCGCATCCTCAGAAGTAAAG		TTGGGGATTCTGCTATTTGA
C1-10	GAGAAATCTTCACCTCTTAT		AGCATCAATGGAAGGCTGGC
Quantitative RT-PCR primers
Primer name	Forword sequence (5’-3’)		Reverse sequence (5’-3’)
UBQ	GCTCCGTGGCGGTATCAT		CGGCAGTTGACAGCCCTAG
RT-HPT	GCTGAAGCTAACGCCATATCAGC		TGACAATGCCCTGTAACGTCCTG
RT-HPA	AACTTCGAGTGCTCCCAAGTGC		TGCTGTCGTCCAGCATCATACTC
RT-HPA-N	GTCTAGCTCTGATACGAGTGAT		GAAAGTCCCATTCACTCCAAGG
Vector construction and identified primers
Primer name		Primer pairs (5’-3’)		Purpose
Crispr-ORF1 F		GGCATCGACGTCTGCGATGCAAGAAG		Crispr-cas9 ORF1
Crispr-ORF1 R		AAACCTTCTTGCATCGCAGACGTCGA		Crispr-cas9 ORF1
Crispr-ORF2 F		GGCATGTTCTTGAGAGCGTGCGTG		Crispr-cas9 ORF2
Crispr-ORF2 R		AAACCACGCACGCTCTCAAGAACA		Crispr-cas9 ORF2
Crispr-HPT1 F		GGCAAGACAAACCGGAGGATAACTC		Crispr-cas9 HPT
Crispr-HPT1 R		AAACGAGTTATCCTCCGGTTTGTCT		Crispr-cas9 HPT
Crispr-ORF4 F		GGCATTCGTGGAGAGACTGATCGT		Crispr-cas9 ORF4
Crispr-ORF4 R		AAACACGATCAGTCTCTCCACGAA		Crispr-cas9 ORF4
Crispr-HPA F		GGCAATAATGTCCCCGTCTTCCGG		Crispr-cas9 HPA
Crispr-HPA R		AAACCCGGAAGACGGGGACATTAT		Crispr-cas9 HPA
Zhuan-1 R		GCCACACACTCTATGCTCTCTATC		Crispr-cas9 ORF1 identified
Zhuan-1 R		AATCTCAGAAAGTCTTTACGACGA		Crispr-cas9 ORF1 identified
Zhuan-2 F		GATCATTTACAGGTACGTGCTTAA		Crispr-cas9 ORF2 identified
Zhuan-2 R		TGAAAGGTATTAGGATGAAACAGA		Crispr-cas9 ORF2 identified
C1-50 F		ACTGAAGAGCACAAACCCTG		Crispr-cas9 HPT identified
C1-50 R		GTCTGCCCTGGTTGGTATTT		Crispr-cas9 HPT identified
C1-53 F		AGAACCTAATCACCCGCCTA		Crispr-cas9 ORF4 identified
C1-53 R		ATCTCGACACGTAATGGCAA		Crispr-cas9 ORF4 identified
Zhuan-5 F		ATCCCTTGGAGTGAATGGGAC		Crispr-cas9 HPA identified
Zhuan-5 R		AAGGCATGGCACACCATCAT		Crispr-cas9 HPA identified
E3-5 F		CCGGCGCGCCAAGCTTTCCTACCCGTCATAGACACACTGCG		HPT complementary vector
E3-5 R		GAATTCCCGGGGATCCTTCCTTTTTGGTCCTGTGTTGGGTT		HPT complementary vector
E3-6 F		CCGGCGCGCCAAGCTTTCCTACCCGTCATAGACACACT		HPT complementary vector
E3-6 R		GAATTCCCGGGGATCCACGTAGACTAATAACTCCCCGC		HPT complementary vector
E5-4 F		CCGGCGCGCCAAGCTTGCCCTGCAGTTACATAGAAAGGG		ORF4 complementary vector
E5-4 R		GAATTCCCGGGGATCCAAGGGAGAAGACGAGACAAAACG		ORF4 complementary vector
E5-7 F		CCGGCGCGCCAAGCTTGATTGTGGGCGAGTTCGTTGTAGTT		ORF4 complementary vector
E5-7 R		GAATTCCCGGGGATCCAGGACACGACACGAGTAGTGGCTTA		ORF4 complementary vector
E6-11 F		CCGGCGCGCCAAGCTTAGCTACAAGCCTACAAGAACACATA		HPA complementary vector
E6-11 R		GAATTCCCGGGGATCCTCCGTCCGTCTAGTAGTATATTCGT		HPA complementary vector
E6-16 F		CCGGCGCGCCAAGCTTTACCAGCTACAGGCATTGAAGG		HPA complementary vector
E6-16 R		GAATTCCCGGGGATCCTGCTCGCGTTCGTATTAGAGAA		HPA complementary vector
HPT-GBD F		TTACTTCTGCACTAGGTACCATGGTACAGATTAAGGAACT		HPT overexpression vector
HPT-GBD R		GAATTCCCGGGGATCCTGTGTGGTTGAACTGAGCTGT		HPT overexpression vector
HPA-GBD F		TTACTTCTGCACTAGGTACCATGGAGATTTTTATCAGGCT		HPA overexpression vector
HPA-GBD R		GAATTCCCGGGGATCCTTTGGGTTGCCTGTTGCTTC		HPA overexpression vector
HPT-HB-JC F		GGCAGAGGCATCTTGAACGA		HPT COM identified
HPT-HB-JC R		CAATCCCAATCCCACCCTCT		HPT COM identified
ORF4-HB-JC F		TCGGCAGAGGCATCTTGAAC		ORF4 COM identified
ORF4-HB-JC R		GCCCCATGCATATGTCCAAAC		ORF4 COM identified
HPA-HB-JC F		ATCTTTGGGACCACTGTCGG		HPA COM identified
HPA-HB-JC R		TTATCATCGCTACGTCGGGG		HPA COM identified
3-GBD-JC F		GGCGGTCGTTCATTCGTTC		HPT OE identified
3-GBD-JC R		TCGCTAGGCAGCCCTCTTAT		HPT OE identified
5-GBD-JC F		GGCGGTCGTTCATTCGTTCT		HPA OE identified
5-GBD-JC R		CCATCCTTCCACCGGAAGAC		HPA OE identified
HPT-LUC F		AGATCGAATTCCATGGATGCTAAGGGCAGTCCCAAC		HPT promoter activity
HPT-LUC R		TTGGCGTCTTCCATGGCTGGAGGCCGGAAACACC		HPT promoter activity
HPA-LUC F		AGATCGAATTCCATGGGTGAAAGCGCTATTCCAGGG		HPA promoter activity
HPA-LUC R		TTGGCGTCTTCCATGGAAATCTCCATGAGGACCTCG		HPA promoter activity
HPA-GUS F		GAATTCCCGGGGATCCAAAGCGCTATTCCAGGGGTG		HPA-GUS vector
HPA-GUS R		GGCCAGTGCCAAGCTTCCTCGCACTGGTAGAGAAAGG		HPA-GUS vector
HPA-GUS-JC F		GGCAGAGGCATCTTGAACGA		HPA-GUS identified
HPA-GUS-JC R		TCCTCTAGCGCTACCCATCA		HPA-GUS identified
1305-5-Sac1 F		TTACGAATTCGAGCTCTTCGCCGGTGCCGAGTGCGG		HPA complementary vector
1305-5-Sac1 R		ATCTCCATGAGGACCTCGTCTAACAACTGA		HPA complementary vector
1305-5-Bamh1 F		AGGTCCTCATGGAGATTTTTATCAGGCTGC		HPA complementary vector
1305-5-Bamh1 R		TGCTCACCATGGATCCCAGATCAACATTTGGAGATG		HPA complementary vector
1305-3-Sac1 F		TTACGAATTCGAGCTCATGCTAAGGGCAGTCCCAAC		HPT complementary vector
1305-3-Sac1 R		TCTTTTTTCCTGGAGGCCGGAAACACC		HPT complementary vector
1305-3-Bamh1 F		GCCTCCAGGAAAAAAGAAAGGAAAAACTG		HPT complementary vector
1305-3-Bamh1 R		TGCTCACCATGGATCCACCCCCTTTCCTTTTCTTTT		HPT complementary vector
E1-21 F		ATGCTTGAAGGCAGAGTGGC		HPA promoter identified
E1-21 R		GGGCTTCCATCCCTCAGTTG		HPA promoter identified
E1-25 F		CCAGCGCATGCAAAATGACA		HPA promoter identified
E1-25 R		GACAGCAACATCAGCCCAAG		HPA promoter identified
E1-25-1 F		CCCGGGTACGTTAATGCTGA		HPA promoter identified
E1-25-1 R		TTTAATCGCTCGTCGCCTGA		HPA promoter identified
E1-26 F		TTGCTGTCGTCCAGCATCAT		HPA promoter identified
E1-26 R		AACTTCGAGTGCTCCCAAGG		HPA promoter identified
E1-23 F		TCTCATTCGTGATTTACAAGTGCCT		PCR ORF1 for Sequencing
E1-23 R		TACTCTTTCTCGTCCATCCTTAGT		PCR ORF1 for Sequencing
E1-24 F		AAAAACTGATAAGGGGCATTTGGGA		PCR ORF2 for Sequencing
E1-24 R		CAACTTGCGATAGCATTGATTCTGA		PCR ORF2 for Sequencing
C1-48F		AGTGCTACAGACCATCAAGG		HPT variation identified
C1-48R		ACAAGGCATGATTCTCTAGC		HPT variation identified
C1-28F		ATAAACCTACGCATAACTCC		HPA promoter identified
C1-28R		AAAAAGAATCAACCAGGACT		HPA promoter identified
C1-52 F		GGATTTACAACGGTGGGCTA		HPT promoter identified
C1-52 R		CTCCCCGCAAAAAAAGTAGA		HPT promoter identified
1305-3-GFP F		CGAGCTGTACAGATCTATGGTACAGATTAAGGAACT		HPT Subcellular localization
1305-3-GFP-D R		GGCCGCTTTAAGATCTTTATATCTGATATGGCGTTA		HPT-D Subcellular localization
1305-3-GFP-M R		GGCCGCTTTAAGATCTCTAACCCCCTTTCCTTTTCT		HPT-N Subcellular localization
PAN-3-GFP F		CGAGCTGTACAGATCTATGGTACAGATTAAGGAACT		HPT Subcellular localization
PAN-3-GFP-D R		GCCAAATGTTTGAACTGCAGTTATATCTGATATGGCGTTA		HPT-D Subcellular localization
PAN-3-GFP-M R		GCCAAATGTTTGAACTGCAGCTAACCCCCTTTCCTTTTCT		HPT-M Subcellular localization
1305-5-GFP-M F		CGAGCTGTACAGATCTATGGAGATTTTTATCAGGCT		HPA Subcellular localization
1305-5-GFP-M R		GGCCGCTTTAAGATCTCTACATGTTACATGTAACTC		HPA Subcellular localization
PAN-5-GFP-M F		CGAGCTGTACAGATCTATGGAGATTTTTATCAGGCT		HPA Subcellular localization
PAN-5-GFP-M R		GCCAAATGTTTGAACTGCAGCTACATGTTACATGTAACTC		HPA Subcellular localization
5-BD F		CATGGAGGCCGAATTCATGGAGATTTTTATCAGGCT		HPA Yeast two-hybrid
5-BD R		GCAGGTCGACGGATCCCTACATGTTACATGTAACTC		HPA Yeast two-hybrid
pMAL-5-M F		AAGGATTTCAGAATTCATGGAGATTTTTATCAGGCT		HPA expression in vitro
pMAL-5-M R		CGACTCTAGAGGATCCCTACATGTTACATGTAACTC		HPA expression in vitro
nLUC5-M F		GGTACCCGGGATCCATGGAGATTTTTATCAGGCT		HPA LCI experiment
nLUC5-M R		GAGATCTGGTCGACCATGTTACATGTAACTCGGA		HPA LCI experiment
3-AD F		GGAGGCCAGTGAATTCATGGTACAGATTAAGGAACTTGGC		HPT Yeast two-hybrid
3-AD-D R		CGAGCTCGATGGATCCTTATATCTGATATGGCGTTAGCTT		HPT-D Yeast two-hybrid
3-AD-M R		CGAGCTCGATGGATCCCTAACCCCCTTTCCTTTTCTTTTC		HPT-M Yeast two-hybrid
3-BD F		CATGGAGGCCGAATTCATGGTACAGATTAAGGAACTTGGC		HPT Yeast two-hybrid
3-BD-D R		GCAGGTCGACGGATCCTTATATCTGATATGGCGTTAGCTT		HPT-D Yeast two-hybrid
3-BD-N R		GCAGGTCGACGGATCCCTAACCCCCTTTCCTTTTCTTTTC		HPT-M Yeast two-hybrid
pGEX-3-D F		GGTTCCGCGTGGATCCATGGTACAGATTAAGGAACT		HPT expression in vitro
pGEX-3-D R		GTCGACCCGGGAATTCTTATATCTGATATGGCGTTA		HPT-D expression in vitro
pGEX-3-M R		GTCGACCCGGGAATTCCTAACCCCCTTTCCTTTTCT		HPT-M expression in vitro
