# Supplementary material for: A toxin-antidote system contributes to interspecific reproductive isolation in rice
Source: Nat Commun. 2023 Nov 18;14:7528. doi: 10.1038/s41467-023-43015-6 (PMC10657391; doi:10.1038/s41467-023-43015-6)
Supplement: Supplementary file 9 — Source Data [file 41467_2023_43015_MOESM9_ESM.xlsx]

## Sheet: Fig.1
	Fig. 1a-c, Normal fertile pollens in DJY1 (a) and NIL-qHMS1 (c) and aborted pollens in their F1 plant (b)
		DJY1 (a)			F1 (b)			NIL-qHMS1 (c)
	Fig. 1d, Quantification of pollen fertility in DJY1, NIL-qHMS1 and their F1
												AVG	SEM
	DJY1	98.7805	97.9167	100	97.4026	94.8052	100	98.5507	98.6486	100	95.122	98.263	1.66263		3.47752e-09
	F1	54.0984	51.5625	60	57.6923	37.5	52.6316	48	50	58.8235	60	51.4356	6.85667
	NIL-qHMS1	98.5401	100	100	96.6292	98.9796	98.9691	100	99.115	100	97.9167	99.0291	1.12376		0.128954
	Fig. 1e, Genotypic distribution at qHMS1 among a BC5F2 population
	D/D	D/M	M/M
	4	194	158
	Fig.f, Selective transmission of the Mer allele through pollen as tested in reciprocal crosses between DJY1 and F1 (DJY1/NIL-qHMS1)
		F1 × DJY1	DJY1 × F1
	D/D	37	0
	D/M	42	42
	Fig. 1g, Quantification of pollen fertility in recombinants
						AVG	SEM
	Y5012-1-3	98	96.7532	95.4955	99.2248	97.3684	1.60534
	Y5012-2-6	99.1935	98.2143	99.4444	98.5577	98.8525	0.565963
	Y5053-2-8	99.3711	97.561	99.2754	97.9381	98.5364	0.922334
	Y5014-3-5	56.1538	57.4586	50.2392	52.6087	54.1151	3.29782

## Sheet: Fig.2
		Fig. 2b-e, Pollen semi-sterility in transgene-negative F1 (b) and restored pollen fertility in edited T0 (c,d) and T1 (e) plants
			F1 (b)			T0-hpt1-CR-1 (c)			T0-hpt1-CR-2 (d)			T1-hpt1-CR-3 (e)
		Fig. 2f, Quantification of pollen fertility in plants
								AVG	SEM
		F1	54.8387	50.365	58.9404	52.0376	57.9767	54.8317	3.69225
		T0-hpt1-CR-1	98.917	99.3421	99.5968	97.9351	97.1154	98.5813	1.03551		1.60116e-05
		T0-hpt1-CR-2	98.2222	98.3539	98.6667	97.9253	96.875	98.0086	0.68737
		T1-hpt1-CR-3	100	100	98.7179	100	100	99.7436	0.573351
		Fig. 2g, Segregation of genotypes (number) at qHMS1
			D/D	D/M	M/M	Total
		F1	4	158	194	356
		T1-hpt1-CR-1	37	26	69	132
		T1-hpt1-CR-2	43	35	63	141
		T1-hpt1-CR-3	31	22	58	111
		Segregation of genotypes (percentage) at qHMS1
		F1	1.1236	44.382	54.4944
		T1-hpt1-CR-1	28.0303	52.2727	19.697
		T1-hpt1-CR-2	30.4965	44.6809	24.8227
		T1-hpt1-CR-3	27.9279	52.2523	19.8198
		Fig. 2g, Pollen fertility of different F1
											AVG	SEM
		DJY1×NIL-qHMS1∆	100	100	98.7952	100	100	100	100	98	99.5994	0.771615
		DJY1∆×NIL-qHMS1	47.0588	46.0526	52.0548	53.7037	47.1429	49.4118	54.0816	48.9583	49.8081	3.11978	9.26256e-10

## Sheet: Fig.3
	Fig. 3b, Pollen fertility in knock-out (hpa1-CR) and complementation (gHPA1-COM) lines
							AVG	SEM
	NIL-qHMS1	99.1525	100	99.0196	98.8889	98.8636	99.1849	0.469997
	hpa1-CR-1	0	0	0	0	0	0	0			1.21003e-10
	hpa1-CR-2	0	0	0	0	0	0	0			2.27263e-05
	F1	54.1667	58.1315	48.8142	45.4338	48.6683	51.0429	5.05158
	gHPA1-COM-1	79.4643	82.3944	66.8675	75.1773	83.815	77.5437	6.82145			0.00074988
	gHPA1-COM-1	76.1062	73.0594	74.0741	79.1391	77.0053	75.8768	2.40606
	Fig. 3c-h, Representative images of pollen phenotype in different plants
	NIL-qHMS1 (c)			hpa1-CR-1 (d)			hpa1-CR-2 (e)
	F1 (f)			gHPA1-COM-1 (g)			gHPA1-COM-1 (h)
	Fig. 2j, Segregation of genotypes (number) at qHMS1
		D/D	D/M	M/M	Total
	F1	2	76	67	145
	gHPA1-COM-1	32	108	52	192
	gHPA1-COM-1	46	116	66	228
	Segregation of genotypes (percentage) at qHMS1
	F1	1.37931	52.4138	46.2069
	gHPA1-COM-1	16.6667	56.25	27.0833
	gHPA1-COM-1	20.1754	50.8772	28.9474

## Sheet: Fig.4
	Fig. 4b, Promoter activity comparison of HPA1 between DJY1 and Mer.
											AVG	SEM
	P-HPA1-D	0.000853	0.000945	0.00106	0.000908	0.001064	0.001149	0.000914	0.000809	0.000854	0.000950667	0.000115263
	P-HPA1-M	0.103568	0.141855	0.136201	0.153409	0.153434	0.141456	0.162254	0.137767	0.145401	0.141705	0.0166237	6.10922e-09
	Fig. 4c, Quantification of pollen fertility in plants
		F1				pHPA1M::gHPA1D
	Fig. 4d, Quantification of pollen fertility in plants
							AVG	SEM
	F1	49.1228	54.6763	52.9954	46.9484	49.4898	50.6465	3.12618
	pHPA1M::gHPA1D	79.3814	78.8571	68.932	71.4851	71.5385	74.0388	4.75952		0.000532845
	Fig. 4e, Segregation of genotypes (number) at qHMS1
		D/D	D/M	M/M
	F1	0	22	25
	pHPA1M::gHPA1D	9	22	16
	Segregation of genotypes (percentage) at qHMS1
	F1	0	46.8085	53.1915
	pHPA1M::gHPA1D	19.1489	46.8085	34.0426

## Sheet: Fig.6
	Fig. 6a-d, Representative images of pollen phenotype
		DJY1				F1-HMS1				F1-HMS7				F1-HMS1/7
	Fig. 6e, Quantification of pollen phenotypes in hybrid plants
						AVG	SEM
	DJY1	52.8139	44.3548	55.6017	55.0296	51.95	5.2042
		0	0	0	0	0	0
		47.1861	55.6452	44.3983	44.9704	48.05	5.2042
	F1-HMS1	98.7952	98.895	98.9209	98.8462	98.8643	0.0555288
		0	0	0	0	0	0
		1.20482	1.10497	1.07914	1.15385	1.13569	0.0555288
	F1-HMS7	52.518	54.8023	51.0497	48.7141	51.771	2.55679
		47.482	45.1977	48.9503	51.2859	48.229	2.55679
		0	0	0	0	0	0
	F1-HMS1/7	23.1132	26.2766	24.4094	24.2321	24.5078	1.31139
		22.8774	25.6383	26.7717	26.6212	25.4771	1.80457
		54.0094	48.0851	48.8189	49.1468	50.015	2.69966
	Fig. 6g, Genotypic distribution (percentage) among progeny of F1-HMS1/7 plants
						AVG	SEM
	1D1D/7D7D	1.07527	1.05263	1.36054	1.42857	1.22925	0.193107
	1D1D/7D7M	0	2.10526	0	0	0.526316	1.05263
	1D1M/7D7M	13.9785	17.8947	13.6054	15	15.1197	1.94169
	1D1M/7D7D	26.8817	24.2105	27.2109	22.8571	25.2901	2.10614
	1M1M/7D7M	25.8065	21.0526	23.1293	25	23.7471	2.11759
	1M1M/7D7D	32.2581	33.6842	33.3333	35	33.5689	1.13065
	1D1D/7M7M	0	0	0	0	0	0
	1M1M/7M7M	0	0	0.680272	0.714286	0.348639	0.402814
	1D1M/7M7M	0	0	0.680272	0	0.170068	0.340136
	Genotypic distribution (number) among progeny of F1-HMS1/7 plants
	1D1D/7D7D	1	1	2	2	1.5	0.57735
	1D1D/7D7M	0	2	0	0	0.5	1
	1D1M/7D7M	13	17	20	21	17.75	3.59398
	1D1M/7D7D	25	23	40	32	30	7.70281
	1M1M/7D7M	24	20	34	35	28.25	7.41058
	1M1M/7D7D	30	32	49	49	40	10.4243
	1D1D/7M7M	0	0	0	0	0	0
	1M1M/7M7M	0	0	1	1	0.5	0.57735
	1D1M/7M7M	0	0	1	0	0.25	0.5

## Sheet: Supplementaty Fig.2
	Supplementary Fig. 2 | NIL-qHMS1 is morphologically similar to the recurrent parent DJY1 and their F1.
		Morphology of plants at the flowering stage (a)
						stamen (d)					anther (e)
			panicle (b)
			spikelet (c)							pistil (f)

## Sheet: Supplementaty Fig.3
	Supplementary Fig. 3a, Pollen fertility in F1 of reciprocal crosses between DJY1 and NIL-qHMS1
								AVG	SEM
	DJY1×NIL-qHMS1	51.5151	56.4516	53.3333	49.0909	50.8929	48.3146	51.5997	2.97117
	NIL-qHMS1×DJY1	49.1379	58.4906	47.9452	52.439	46.2264	56.8182	51.8429	4.96697
	Supplementary Fig. 3b, A bimodal distribution of pollen fertility in the BC5F2 population of 158 plants
		Number of Plants
	0-10	0
	10-20	0
	20-30	0
	30-40	0
	40-50	10
	50-60	72
	60-70	5
	70-80	0
	80-90	0
	90-100	71

## Sheet: Supplementaty Fig.4
	Supplementary Fig. 4b, Mature panicle of DJY1 (left) and F1 (DJY1 × NIL-qHMS1) (middle)
	Supplementary Fig. 4b, Distribution of spikelet fertility among 89 plants randomly selected from the BC5F2 population.
		Number of Plants
	50-55	0
	55-60	0
	60-65	0
	65-70	0
	70-75	2
	75-80	12
	80-85	22
	85-90	31
	90-95	17
	95-100	5

## Sheet: Supplementaty Fig.10
	Supplementary Fig. 10b-e, Pollen phenotype in F1 (DJY1/NIL-qHMS1) (b), mutant line of ORF1 (c), ORF2 (d) and ORF4 (e)
		F1 (b)			orf1 (c)				orf2 (d)				orf4 (e)
	Supplementary Fig. 10f, Quantification of pollen fertility in plants
						AVG	SEM
	F1	57.6271	55.914	54.4715	52.551	55.1409	2.15518
	orf1	54.9133	56.25	60.3015	48.9209	55.0964	4.7115
	orf2	45.4128	46.0526	49.3827	55.665	49.1283	4.69247
	orf4	55.9633	41.25	44.6429	50.8333	48.1724	6.53595

## Sheet: Supplementaty Fig.11
	Supplementary Fig. 11c-f, Pollen full fertility in orf3-CR-3 (D/D) (c), orf3-CR-3 (M/M) (d), DJY1 (e) and complete sterility in gORF3-COM (f)
	hpt1-CR-3 (D/D) (c)			hpt1-CR-3 (M/M) (d)		DJY1 (e)			gHPT1-COM(f)
	Supplementary Fig. 11g, Quantification of pollen fertility in c-f
						AVG	SEM
	hpt1-CR-3 (D/D)	98.0769	99.4318	98.6111	100	99.03	0.853655
	hpt1-CR-3 (M/M)	99.177	98.75	99.3506	99.5868	99.2161	0.353217
	DJY1	100	99.2857	99.115	98.9247	99.3314	0.469504
	gHPT1-COM	0	0	0	0	0	0			2.91093e-08

[truncated: 5 more sheets: Supplementaty Fig.13, Supplementaty Fig.15, Supplementaty Fig.16, Supplementaty Fig.17, Supplementaty Fig.20]
